# Supplementary material for: The effect and mechanism of iodophors on the adhesion and virulence of Staphylococcus aureus biofilms attached to artificial joint materials
Source: J Orthop Surg Res. 2023 Oct 5;18:756. doi: 10.1186/s13018-023-04246-x (PMC10557172; doi:10.1186/s13018-023-04246-x)
Supplement: Supplementary file 2 — Additional file 2. Original SEM photo data. [file 13018_2023_4246_MOESM2_ESM.zip]

Archive with 22 entries (20 files):
- Supplementary material/microplate reader/
- Supplementary material/microplate reader/20230116.xlsx
- Supplementary material/microplate reader/20230116.xpt
- Supplementary material/microplate reader/20230204.xlsx
- Supplementary material/microplate reader/20230204.xpt
- Supplementary material/microplate reader/20230210.xlsx
- Supplementary material/microplate reader/20230210.xpt
- Supplementary material/RT-PCR/
- Supplementary material/RT-PCR/data analysis.xlsx
- Supplementary material/RT-PCR/GROUP1-20230220.eds
- Supplementary material/RT-PCR/GROUP1-20230220_data.xls
- Supplementary material/RT-PCR/GROUP2-20230118.eds
- Supplementary material/RT-PCR/GROUP2-20230118_data.xls
- Supplementary material/RT-PCR/GROUP2-20230119.eds
- Supplementary material/RT-PCR/GROUP2-20230119_data.xls
- Supplementary material/RT-PCR/GROUP3-20230201.eds
- Supplementary material/RT-PCR/GROUP3-20230201_data.xls
- Supplementary material/RT-PCR/GROUP3-20230206.eds
- Supplementary material/RT-PCR/GROUP3-20230206_data.xls
- Supplementary material/RT-PCR/GRUOUP1-20230209.eds
- Supplementary material/RT-PCR/RROUP1-20230209_data.xls
- Supplementary material/Viable cell count.xls
