# Supplementary material for: The effect and mechanism of iodophors on the adhesion and virulence of Staphylococcus aureus biofilms attached to artificial joint materials
Source: J Orthop Surg Res. 2023 Oct 5;18:756. doi: 10.1186/s13018-023-04246-x (PMC10557172; doi:10.1186/s13018-023-04246-x)
Supplement: Supplementary file 2 — Additional file 2. Original SEM photo data. [file 13018_2023_4246_MOESM2_ESM.zip › Supplementary material/microplate reader/20230116.xlsx]

## Sheet: 板 1 - Sheet1
软件版本	2.07.17
实验文件路径:	E:\csh\20230116.xpt
方案文件路径:
板编号	板 1
日期	2023-01-16
时间	10:13:32
检测仪类型:	ELx800
检测仪序列号:	Unknown
检测类型	检测仪
程序详细信息
板类型	96 WELL PLATE
检测	吸收光 终点
	全板
	波长: 570
	检测速度: 正常
result
		1	2	3	4	5	6	7	8	9	10	11	12
	A	0.403	0.416	0.325	0.332	0.437	0.416	0.991	1.009	1.139	1.151	1.434	1.319	570
	B	0.395	0.414	0.325	0.327	0.402	0.441	0.968	0.882	1.238	1.189	1.365	1.294	570
	C	0.379	0.398	0.31	0.33	0.423	0.473	1.012	0.904	1.165	1.224	1.327	1.367	570
	D	0.369	0.366	0.319	0.328	0.454	0.408	1.024	0.885	1.114	1.047	1.449	1.307	570
	E	0.375	0.392	0.313	0.337	0.454	0.431	1.001	1.017	1.245	1.095	1.417	1.448	570
	F	0.4	0.388	0.289	0.309	0.473	0.436	0.985	1.012	1.143	1.193	1.368	1.379	570
	G	0.029	0.03	0.03	0.03	0.03	0.03	0.03	0.05	0.03	0.03	0.03	0.03	570
	H	0.029	0.029	0.03	0.03	0.03	0.03	0.03	0.029	0.029	0.03	0.03	0.029	570
plate		1	2	3	4	5	6	7	8	9	10	11	12
	A	TA+iodophor	TA+iodophor	CMM+iodophor	CMM+iodophor	polyethylene+iodophor	polyethylene+iodophor	TA+PBS	TA+PBS	CMM+PBS	CMM+PBS	polyethylene+PBS	polyethylene+PBS
	B	TA+iodophor	TA+iodophor	CMM+iodophor	CMM+iodophor	polyethylene+iodophor	polyethylene+iodophor	TA+PBS	TA+PBS	CMM+PBS	CMM+PBS	polyethylene+PBS	polyethylene+PBS
	C	TA+iodophor	TA+iodophor	CMM+iodophor	CMM+iodophor	polyethylene+iodophor	polyethylene+iodophor	TA+PBS	TA+PBS	CMM+PBS	CMM+PBS	polyethylene+PBS	polyethylene+PBS
	D	TA+iodophor	TA+iodophor	CMM+iodophor	CMM+iodophor	polyethylene+iodophor	polyethylene+iodophor	TA+PBS	TA+PBS	CMM+PBS	CMM+PBS	polyethylene+PBS	polyethylene+PBS
	E	TA+iodophor	TA+iodophor	CMM+iodophor	CMM+iodophor	polyethylene+iodophor	polyethylene+iodophor	TA+PBS	TA+PBS	CMM+PBS	CMM+PBS	polyethylene+PBS	polyethylene+PBS
	F	TA+iodophor	TA+iodophor	CMM+iodophor	CMM+iodophor	polyethylene+iodophor	polyethylene+iodophor	TA+PBS	TA+PBS	CMM+PBS	CMM+PBS	polyethylene+PBS	polyethylene+PBS
	G	blank	blank	blank	blank	blank	blank	blank	blank	blank	blank	blank	blank
	H	blank	blank	blank	blank	blank	blank	blank	blank	blank	blank	blank	blank
