# Supplementary material for: The effect and mechanism of iodophors on the adhesion and virulence of Staphylococcus aureus biofilms attached to artificial joint materials
Source: J Orthop Surg Res. 2023 Oct 5;18:756. doi: 10.1186/s13018-023-04246-x (PMC10557172; doi:10.1186/s13018-023-04246-x)
Supplement: Supplementary file 2 — Additional file 2. Original SEM photo data. [file 13018_2023_4246_MOESM2_ESM.zip › Supplementary material/microplate reader/20230204.xlsx]

## Sheet: 板 2 - Sheet1
软件版本	2.07.17
实验文件路径:	E:\csh\20230204.xpt
方案文件路径:
板编号	板 2
日期	2023-02-04
时间	16:56:35
检测仪类型:	ELx800
检测仪序列号:	Unknown
检测类型	检测仪
程序详细信息
板类型	96 WELL PLATE
检测	吸收光 终点
	全板
	波长: 570
	检测速度: 正常
result
		1	2	3	4	5	6	7	8	9	10	11	12
	A	0.377	0.416	0.355	0.299	0.346	0.412	1.07	0.92	0.987	0.952	1.334	0.968	570
	B	0.447	0.41	0.307	0.408	0.426	0.382	1.041	1.017	0.964	1.038	1.132	1.164	570
	C	0.396	0.364	0.254	0.268	0.305	0.337	0.899	0.917	1.05	1.314	1.711	1.355	570
	D	0.398	0.392	0.271	0.267	0.394	0.5	0.996	0.937	1.187	1.301	1.515	1.498	570
	E	0.382	0.376	0.328	0.359	0.43	0.441	1.042	1.02	1.241	1.247	1.533	1.497	570
	F	0.348	0.326	0.224	0.403	0.442	0.436	1.014	1.045	1.205	1.249	1.494	1.499	570
	G	0.039	0.055	0.041	0.044	0.03	0.031	0.029	0.03	0.03	0.03	0.03	0.031	570
	H	0.03	0.03	0.031	0.031	0.032	0.029	0.029	0.029	0.029	0.03	0.03	0.031	570
plate		1	2	3	4	5	6	7	8	9	10	11	12
	A	TA+iodophor	TA+iodophor	CMM+iodophor	CMM+iodophor	polyethylene+iodophor	polyethylene+iodophor	TA+PBS	TA+PBS	CMM+PBS	CMM+PBS	polyethylene+PBS	polyethylene+PBS
	B	TA+iodophor	TA+iodophor	CMM+iodophor	CMM+iodophor	polyethylene+iodophor	polyethylene+iodophor	TA+PBS	TA+PBS	CMM+PBS	CMM+PBS	polyethylene+PBS	polyethylene+PBS
	C	TA+iodophor	TA+iodophor	CMM+iodophor	CMM+iodophor	polyethylene+iodophor	polyethylene+iodophor	TA+PBS	TA+PBS	CMM+PBS	CMM+PBS	polyethylene+PBS	polyethylene+PBS
	D	TA+iodophor	TA+iodophor	CMM+iodophor	CMM+iodophor	polyethylene+iodophor	polyethylene+iodophor	TA+PBS	TA+PBS	CMM+PBS	CMM+PBS	polyethylene+PBS	polyethylene+PBS
	E	TA+iodophor	TA+iodophor	CMM+iodophor	CMM+iodophor	polyethylene+iodophor	polyethylene+iodophor	TA+PBS	TA+PBS	CMM+PBS	CMM+PBS	polyethylene+PBS	polyethylene+PBS
	F	TA+iodophor	TA+iodophor	CMM+iodophor	CMM+iodophor	polyethylene+iodophor	polyethylene+iodophor	TA+PBS	TA+PBS	CMM+PBS	CMM+PBS	polyethylene+PBS	polyethylene+PBS
	G	blank	blank	blank	blank	blank	blank	blank	blank	blank	blank	blank	blank
	H	blank	blank	blank	blank	blank	blank	blank	blank	blank	blank	blank	blank
