# Supplementary material for: The effect and mechanism of iodophors on the adhesion and virulence of Staphylococcus aureus biofilms attached to artificial joint materials
Source: J Orthop Surg Res. 2023 Oct 5;18:756. doi: 10.1186/s13018-023-04246-x (PMC10557172; doi:10.1186/s13018-023-04246-x)
Supplement: Supplementary file 2 — Additional file 2. Original SEM photo data. [file 13018_2023_4246_MOESM2_ESM.zip › Supplementary material/microplate reader/20230210.xlsx]

## Sheet: 板 1 - Sheet1
软件版本	2.07.17
实验文件路径:	E:\csh\20230210.xpt
方案文件路径:
板编号	板 1
日期	2023-02-10
时间	10:19:25
检测仪类型:	ELx800
检测仪序列号:	Unknown
检测类型	检测仪
程序详细信息
板类型	96 WELL PLATE
检测	吸收光 终点
	全板
	波长: 570
	检测速度: 正常
result
		1	2	3	4	5	6	7	8	9	10	11	12
	A	0.406	0.391	0.314	0.325	0.431	0.421	0.986	1.002	1.134	1.253	1.48	1.272	570
	B	0.39	0.406	0.319	0.322	0.407	0.436	0.991	0.88	1.231	1.183	1.381	1.294	570
	C	0.357	0.395	0.306	0.328	0.421	0.482	0.957	0.899	1.202	1.211	1.332	1.395	570
	D	0.364	0.361	0.316	0.323	0.486	0.399	0.837	0.88	1.111	0.921	1.477	1.302	570
	E	0.372	0.384	0.306	0.332	0.417	0.43	1.093	1.016	1.238	1.131	1.412	1.443	570
	F	0.387	0.365	0.283	0.303	0.424	0.429	0.981	1.008	1.182	1.175	1.363	1.399	570
	G	0.029	0.03	0.03	0.03	0.03	0.03	0.03	0.05	0.03	0.03	0.03	0.03	570
	H	0.03	0.03	0.03	0.03	0.03	0.03	0.03	0.03	0.03	0.03	0.03	0.03	570
plate		1	2	3	4	5	6	7	8	9	10	11	12
	A	TA+iodophor	TA+iodophor	CMM+iodophor	CMM+iodophor	polyethylene+iodophor	polyethylene+iodophor	TA+PBS	TA+PBS	CMM+PBS	CMM+PBS	polyethylene+PBS	polyethylene+PBS
	B	TA+iodophor	TA+iodophor	CMM+iodophor	CMM+iodophor	polyethylene+iodophor	polyethylene+iodophor	TA+PBS	TA+PBS	CMM+PBS	CMM+PBS	polyethylene+PBS	polyethylene+PBS
	C	TA+iodophor	TA+iodophor	CMM+iodophor	CMM+iodophor	polyethylene+iodophor	polyethylene+iodophor	TA+PBS	TA+PBS	CMM+PBS	CMM+PBS	polyethylene+PBS	polyethylene+PBS
	D	TA+iodophor	TA+iodophor	CMM+iodophor	CMM+iodophor	polyethylene+iodophor	polyethylene+iodophor	TA+PBS	TA+PBS	CMM+PBS	CMM+PBS	polyethylene+PBS	polyethylene+PBS
	E	TA+iodophor	TA+iodophor	CMM+iodophor	CMM+iodophor	polyethylene+iodophor	polyethylene+iodophor	TA+PBS	TA+PBS	CMM+PBS	CMM+PBS	polyethylene+PBS	polyethylene+PBS
	F	TA+iodophor	TA+iodophor	CMM+iodophor	CMM+iodophor	polyethylene+iodophor	polyethylene+iodophor	TA+PBS	TA+PBS	CMM+PBS	CMM+PBS	polyethylene+PBS	polyethylene+PBS
	G	blank	blank	blank	blank	blank	blank	blank	blank	blank	blank	blank	blank
	H	blank	blank	blank	blank	blank	blank	blank	blank	blank	blank	blank	blank
