# Supplementary material for: The effect and mechanism of iodophors on the adhesion and virulence of Staphylococcus aureus biofilms attached to artificial joint materials
Source: J Orthop Surg Res. 2023 Oct 5;18:756. doi: 10.1186/s13018-023-04246-x (PMC10557172; doi:10.1186/s13018-023-04246-x)
Supplement: Supplementary file 2 — Additional file 2. Original SEM photo data. [file 13018_2023_4246_MOESM2_ESM.zip › Supplementary material/RT-PCR/data analysis.xlsx]

## Sheet: Group 1
		clfA			icaA			icaB			icaD			icaR			16S reference
20230209	PBS-TA	19.9472	17.914	18.1661	20.3202	20.1032	20.4281	19.1896	20.3518	20.4805	19.753	19.0249	19.6681	21.9148	20.4172	20.4837	9.23195	9.48308	9.76729
20230209	PBS-CMM	17.3703	17.5903	18.1133	19.7613	20.7677	20.7019	21.8435	21.8802	22.4465	21.427	21.2806	21.5438	20.7103	21.36	21.541	10.4948	10.4058	10.3612
20230209	PBS-PE	16.7549	17.908	17.6593	20.8304	18.5915	19.3271	20.4672	21.3964	21.6003	19.8543	21.2517	20.4258	19.2222	20.691	19.5865	9.85239	10.3042	10.1145
20230220	I-TA	21.6848	21.4084	21.3583	22.106	22.0111	21.938	22.0978	22.0431	21.8552	21.9153	21.314	21.6874	21.9159	21.7058	21.8777	14.3663	14.4597	14.314
20230220	I-CMM	22.3993	22.9617	22.332	22.6035	22.5874	22.5818	22.4212	22.5325	22.5679	22.6975	22.6096	22.733	22.5569	22.6837	22.5125	14.415	14.5571	14.4553
20230220	I-PE	22.041	22.0047	22.1228	22.4809	22.1058	22.4227	21.782	22.5709	22.3841	21.7827	21.9598	21.7813	21.9684	21.5428	22.4152	14.5414	14.3935	14.5109
	ΔCT																		16S Mean CT
	PBS-TA	10.4531	8.41986	8.67199	10.8261	10.6091	10.934	9.69551	10.8577	10.9864	10.2589	9.53075	10.174	12.4207	10.9231	10.9896			9.49411	9.49411
	PBS-CMM	6.94966	7.16965	7.69265	9.34071	10.347	10.2813	11.4228	11.4596	12.0259	11.0064	10.86	11.1232	10.2897	10.9394	11.1204			10.4206	10.4206
	PBS-PE	6.66451	7.81768	7.5689	10.74	8.50117	9.23671	10.3768	11.306	11.5099	9.76393	11.1614	10.3354	9.13185	10.6006	9.4961			10.0904	10.0904
	I-TA	7.3048	7.02836	6.97833	7.72602	7.63114	7.55801	7.71777	7.66309	7.47522	7.53533	6.93401	7.30745	7.53589	7.3258	7.49771			14.38	14.38
	I-CMM	7.92352	8.48594	7.85617	8.12768	8.11166	8.10598	7.94538	8.05672	8.09216	8.22168	8.13383	8.25725	8.08113	8.20788	8.03668			14.4758	14.4758
	I-PE	7.55909	7.52278	7.64092	7.99902	7.6239	7.94075	7.30006	8.08899	7.90221	7.30075	7.47787	7.29943	7.48645	7.06086	7.9333			14.4819	14.4819
	-ΔCT
	PBS-TA	-10.4531	-8.41986	-8.67199	-10.8261	-10.6091	-10.934	-9.69551	-10.8577	-10.9864	-10.2589	-9.53075	-10.174	-12.4207	-10.9231	-10.9896
	PBS-CMM	-6.94966	-7.16965	-7.69265	-9.34071	-10.347	-10.2813	-11.4228	-11.4596	-12.0259	-11.0064	-10.86	-11.1232	-10.2897	-10.9394	-11.1204
	PBS-PE	-6.66451	-7.81768	-7.5689	-10.74	-8.50117	-9.23671	-10.3768	-11.306	-11.5099	-9.76393	-11.1614	-10.3354	-9.13185	-10.6006	-9.4961
	I-TA	-7.3048	-7.02836	-6.97833	-7.72602	-7.63114	-7.55801	-7.71777	-7.66309	-7.47522	-7.53533	-6.93401	-7.30745	-7.53589	-7.3258	-7.49771
	I-CMM	-7.92352	-8.48594	-7.85617	-8.12768	-8.11166	-8.10598	-7.94538	-8.05672	-8.09216	-8.22168	-8.13383	-8.25725	-8.08113	-8.20788	-8.03668
	I-PE	-7.55909	-7.52278	-7.64092	-7.99902	-7.6239	-7.94075	-7.30006	-8.08899	-7.90221	-7.30075	-7.47787	-7.29943	-7.48645	-7.06086	-7.9333
	2-ΔCT
	PBS-TA	0.000713347	0.0029199	0.00245172	0.000550841	0.00064024	0.00051115	0.00120604	0.000538916	0.000492907	0.000816161	0.00135194	0.000865597	0.000182385	0.000515001	0.000491809
	PBS-CMM	0.00808992	0.00694578	0.00483371	0.00154229	0.000767765	0.000803553	0.000364233	0.000355074	0.000239804	0.000486111	0.000538035	0.000448322	0.000798922	0.000509235	0.000449186
	PBS-PE	0.00985785	0.00443245	0.00526663	0.000584702	0.0027599	0.00165757	0.000752074	0.000394961	0.000342894	0.00115018	0.000436614	0.000773963	0.00178254	0.000644018	0.00138481
	I-TA	0.00632463	0.00766044	0.00793075	0.0047232	0.00504427	0.00530655	0.00475029	0.0049338	0.00561996	0.00539062	0.00817813	0.00631306	0.00538854	0.00623325	0.00553305
	I-CMM	0.00411891	0.00278919	0.00431575	0.0035754	0.00361533	0.00362958	0.00405698	0.00375566	0.00366453	0.00334987	0.00356018	0.00326828	0.00369264	0.00338206	0.00380819
	I-PE	0.00530258	0.00543773	0.00501019	0.0039089	0.00506963	0.00407001	0.00634548	0.00367258	0.0041802	0.00634242	0.00560966	0.00634821	0.0055764	0.00748979	0.00409108
	Normalization
	PBS-TA	0.00202832			0.00056741			0.000745954			0.00101123			0.000396399
	PBS-CMM	0.00662314			0.00103787			0.000319704			0.000490823			0.000585781
	PBS-PE	0.00651898			0.00166739			0.000496643			0.000786918			0.00127045
	2-ΔΔCT	clfA			icaA			icaB			icaD			icaR
	PBS-TA	3.11816	3.77674	3.91001	8.32414	8.88998	9.35223	6.36807	6.61407	7.53392	5.33074	8.08728	6.24293	13.5937	15.7247	13.9583
	PBS-CMM	0.621898	0.421128	0.651618	3.44494	3.48342	3.49715	12.6898	11.7473	11.4623	6.82502	7.2535	6.65878	6.30378	5.77358	6.50104
	PBS-PE	0.813407	0.834137	0.768554	2.34432	3.04046	2.44095	12.7767	7.39481	8.41691	8.05983	7.12864	8.06719	4.3893	5.89536	3.22017
	I-TA	0.351693	1.43956	1.20874	0.970798	1.12835	0.900847	1.61678	0.722451	0.660773	0.807095	1.33692	0.855981	0.460105	1.2992	1.24069
	I-CMM	1.22146	1.04871	0.729822	1.48601	0.739753	0.774234	1.13928	1.11063	0.750081	0.990401	1.09619	0.913408	1.36386	0.869326	0.766816
	I-PE	1.51218	0.679931	0.807892	0.350669	1.65522	0.994111	1.51431	0.795261	0.690424	1.46162	0.554841	0.983538	1.40307	0.506919	1.09001

## Sheet: Group 2
		clfA			icaA			icaB			icaD			icaR			16S reference
20230118	PBS-TA	29.991	29.9951	29.8272	31.3441	31.4737	31.9344	31.7779	31.3364	31.9206	32.0406	32.2998	31.9264	30.5798	30.665	30.6152	22.8633	22.8818	22.8489
20230118	PBS-CMM	28.7537	28.9532	28.7575	31.4027	31.4471	31.7419	30.608	30.7771	30.4483	30.8384	30.6792	30.7679	30.8352	30.7576	30.6525	21.7535	21.7488	21.7505
20230118	PBS-PE	28.5044	28.7604	28.7351	31.8179	31.3396	31.6867	30.5032	30.7345	30.6719	30.5706	30.6711	30.7871	31.6258	31.803	31.9339	22.8791	22.8258	22.8783
20230119	I-TA	28.3293	28.2782	28.4908	28.4681	28.407	28.6646	28.8644	28.7305	28.8008	28.3012	28.106	28.3006	28.5018	28.4548	28.7178	21.7654	21.7582	21.866
20230119	I-CMM	29.9235	29.6887	29.8206	29.7736	29.9179	29.9689	29.9194	29.9209	29.8324	29.4961	29.4712	29.9256	29.9316	29.8443	29.6788	21.8503	21.9242	21.944
20230119	I-PE	28.1546	28.3511	28.2279	28.2346	28.2807	28.2243	28.4344	28.3877	28.421	27.9638	27.8844	27.9442	28.2644	28.119	28.1332	21.8018	21.9386	21.8033
	ΔCT																		16S Mean CT
	PBS-TA	7.12565	7.12975	6.96182	8.47873	8.60833	9.0691	8.91252	8.47108	9.05528	9.17528	9.43442	9.06108	7.71445	7.7997	7.74987			22.8647	22.8653
	PBS-CMM	7.00402	7.20357	7.00787	9.65309	9.69749	9.99224	8.85835	9.02744	8.6986	9.08874	8.92959	9.01821	9.0855	9.0079	8.90289			21.7509	21.7497
	PBS-PE	5.65234	5.90834	5.88309	8.96581	8.48755	8.83466	7.65115	7.88245	7.8198	7.71855	7.81904	7.93507	8.77374	8.95098	9.08184			22.8611	22.852
	I-TA	6.51722	6.46609	6.67871	6.65606	6.59493	6.85253	7.05236	6.91848	6.98878	6.48918	6.29393	6.48857	6.68974	6.6427	6.90575			21.7965	21.8121
	I-CMM	7.98942	7.75465	7.88647	7.83949	7.98386	8.03477	7.98532	7.98678	7.89829	7.562	7.53708	7.99149	7.99752	7.91024	7.74474			21.9062	21.9341
	I-PE	6.28368	6.48012	6.35691	6.36365	6.40975	6.35331	6.56349	6.51679	6.55004	6.09286	6.01349	6.07321	6.39341	6.24807	6.26224			21.8479	21.8709
	-ΔCT
	PBS-TA	-7.12565	-7.12975	-6.96182	-8.47873	-8.60833	-9.0691	-8.91252	-8.47108	-9.05528	-9.17528	-9.43442	-9.06108	-7.71445	-7.7997	-7.74987
	PBS-CMM	-7.00402	-7.20357	-7.00787	-9.65309	-9.69749	-9.99224	-8.85835	-9.02744	-8.6986	-9.08874	-8.92959	-9.01821	-9.0855	-9.0079	-8.90289
	PBS-PE	-5.65234	-5.90834	-5.88309	-8.96581	-8.48755	-8.83466	-7.65115	-7.88245	-7.8198	-7.71855	-7.81904	-7.93507	-8.77374	-8.95098	-9.08184
	I-TA	-6.51722	-6.46609	-6.67871	-6.65606	-6.59493	-6.85253	-7.05236	-6.91848	-6.98878	-6.48918	-6.29393	-6.48857	-6.68974	-6.6427	-6.90575
	I-CMM	-7.98942	-7.75465	-7.88647	-7.83949	-7.98386	-8.03477	-7.98532	-7.98678	-7.89829	-7.562	-7.53708	-7.99149	-7.99752	-7.91024	-7.74474
	I-PE	-6.28368	-6.48012	-6.35691	-6.36365	-6.40975	-6.35331	-6.56349	-6.51679	-6.55004	-6.09286	-6.01349	-6.07321	-6.39341	-6.24807	-6.26224
	2-ΔCT
	PBS-TA	0.00716087	0.00714057	0.00802199	0.00280315	0.00256232	0.00186178	0.00207522	0.00281807	0.0018797	0.00172968	0.00144529	0.00187217	0.00476123	0.00448804	0.00464575
	PBS-CMM	0.00779075	0.00678437	0.00776999	0.00124202	0.00120439	0.000981832	0.00215462	0.00191633	0.00240691	0.00183661	0.00205081	0.00192862	0.00184074	0.00194246	0.00208912
	PBS-PE	0.0198827	0.0166499	0.0169439	0.00199996	0.00278608	0.00219029	0.0049748	0.00423787	0.00442593	0.00474773	0.00442828	0.00408606	0.00228476	0.00202063	0.00184542
	I-TA	0.0109175	0.0113113	0.00976129	0.00991573	0.0103449	0.00865334	0.00753402	0.00826667	0.00787349	0.0111317	0.0127449	0.0111364	0.00968695	0.010008	0.00833994
	I-CMM	0.00393499	0.00463039	0.00422606	0.00436593	0.0039502	0.00381324	0.00394619	0.00394221	0.00419157	0.00529191	0.00538411	0.00392935	0.00391298	0.004157	0.00466231
	I-PE	0.0128358	0.0112018	0.0122005	0.0121437	0.0117617	0.0122311	0.0105728	0.0109207	0.0106719	0.0146509	0.0154796	0.0148519	0.0118957	0.0131566	0.013028
	Normalization
	PBS-TA	0.00744114			0.00240908			0.00225767			0.00168238			0.00463167
	PBS-CMM	0.00744837			0.00114275			0.00215928			0.00193868			0.00195744
	PBS-PE	0.0178255			0.00232544			0.0045462			0.00442069			0.00205027
	2-ΔΔCT	clfA			icaA			icaB			icaD			icaR
	PBS-TA	1.46718	1.52011	1.3118	4.11598	4.29414	3.59196	3.33708	3.6616	3.48745	6.61667	7.57553	6.61943	2.09146	2.16078	1.80063
	PBS-CMM	0.528302	0.621664	0.56738	3.82056	3.45676	3.3369	1.82754	1.8257	1.94118	2.72965	2.7772	2.02682	1.99903	2.1237	2.38184
	PBS-PE	0.720081	0.628415	0.684443	5.22208	5.05785	5.25966	2.32564	2.40216	2.34744	3.31417	3.50163	3.35964	5.80203	6.41703	6.35431
	I-TA	0.962334	0.959607	1.07806	1.16358	1.06361	0.772818	0.91919	1.24822	0.832586	1.02811	0.859077	1.11281	1.02797	0.968988	1.00304
	I-CMM	1.04597	0.910853	1.04318	1.08688	1.05394	0.859185	0.997838	0.887481	1.11468	0.947351	1.05784	0.994812	0.94038	0.99235	1.06727
	I-PE	1.11541	0.934051	0.950542	0.860035	1.19808	0.94188	1.09428	0.932179	0.973545	1.07398	1.00172	0.924305	1.11437	0.985543	0.900086

## Sheet: Group 3
		clfA			icaA			icaB			icaD			icaR			16S reference
20230201	PBS-TA	24.5215	25.4791	24.2614	26.7235	27.1728	27.3235	28.8072	28.7642	28.6321	27.444	27.3929	27.5181	27.514	27.4089	27.632	18.7143	18.7271	18.8138
20230201	PBS-CMM	19.8426	19.902	19.9233	27.353	27.429	27.4399	28.9217	28.9554	28.9503	27.4602	27.6038	27.6329	27.5076	27.5298	27.6087	18.8702	18.8707	18.9203
20230201	PBS-PE	19.8686	19.9136	19.6971	27.5914	27.9456	27.699	28.934	28.6595	28.7299	27.9237	27.7873	27.8314	27.8305	27.8533	27.9369	18.7972	18.8388	18.7372
20230206	I-TA	27.1764	26.9929	27.0966	28.6722	28.5836	28.8311	28.8647	28.9061	28.8837	28.6545	28.7635	28.831	28.9685	28.8379	28.9789	21.7296	21.834	21.9558
20230206	I-CMM	29.9253	29.9122	29.7533	29.9161	29.9121	29.7629	29.9502	29.9213	29.9596	29.9173	29.9576	29.9332	28.5288	28.6686	28.9317	21.8286	21.9433	21.9485
20230206	I-PE	28.5695	28.6627	28.5573	28.5162	28.4542	28.4775	28.6186	28.595	28.6291	28.5812	28.5324	28.6704	28.652	28.4051	28.3674	21.7701	21.76	21.8158
	ΔCT																		16S Mean CT
	PBS-TA	5.75099	6.70866	5.49094	7.95304	8.40238	8.55308	10.0367	9.99375	9.86167	8.67356	8.62244	8.74765	8.74354	8.63847	8.86158			18.7517	18.7705
	PBS-CMM	0.947141	1.00651	1.02786	8.45747	8.53349	8.5444	10.0262	10.0599	10.0548	8.5647	8.70835	8.73744	8.61211	8.63431	8.71326			18.887	18.8955
	PBS-PE	1.08066	1.12562	0.90909	8.80343	9.15766	8.91105	10.146	9.87148	9.94189	9.13573	8.99932	9.04338	9.04247	9.06529	9.14891			18.7911	18.788
	I-TA	5.28148	5.098	5.20166	6.77726	6.68867	6.93615	6.96975	7.01118	6.98881	6.75957	6.8686	6.93607	7.07361	6.94297	7.08402			21.8398	21.8949
	I-CMM	7.97943	7.96631	7.80737	7.97015	7.96616	7.81703	8.00432	7.9754	8.01373	7.97137	8.01173	7.98732	6.58292	6.72271	6.98582			21.9068	21.9459
	I-PE	6.78156	6.87477	6.7694	6.72832	6.66633	6.68962	6.83071	6.80709	6.84118	6.79327	6.74446	6.8825	6.86412	6.61724	6.57949			21.782	21.7879
	-ΔCT
	PBS-TA	-5.75099	-6.70866	-5.49094	-7.95304	-8.40238	-8.55308	-10.0367	-9.99375	-9.86167	-8.67356	-8.62244	-8.74765	-8.74354	-8.63847	-8.86158
	PBS-CMM	-0.947141	-1.00651	-1.02786	-8.45747	-8.53349	-8.5444	-10.0262	-10.0599	-10.0548	-8.5647	-8.70835	-8.73744	-8.61211	-8.63431	-8.71326
	PBS-PE	-1.08066	-1.12562	-0.90909	-8.80343	-9.15766	-8.91105	-10.146	-9.87148	-9.94189	-9.13573	-8.99932	-9.04338	-9.04247	-9.06529	-9.14891
	I-TA	-5.28148	-5.098	-5.20166	-6.77726	-6.68867	-6.93615	-6.96975	-7.01118	-6.98881	-6.75957	-6.8686	-6.93607	-7.07361	-6.94297	-7.08402
	I-CMM	-7.97943	-7.96631	-7.80737	-7.97015	-7.96616	-7.81703	-8.00432	-7.9754	-8.01373	-7.97137	-8.01173	-7.98732	-6.58292	-6.72271	-6.98582
	I-PE	-6.78156	-6.87477	-6.7694	-6.72832	-6.66633	-6.68962	-6.83071	-6.80709	-6.84118	-6.79327	-6.74446	-6.8825	-6.86412	-6.61724	-6.57949
	2-ΔCT
	PBS-TA	0.0185686	0.00956075	0.0222362	0.00403549	0.00295551	0.00266236	0.000952028	0.000980802	0.00107484	0.00244905	0.0025374	0.00232645	0.00233309	0.00250935	0.00214981
	PBS-CMM	0.518659	0.497749	0.490437	0.00284477	0.00269876	0.00267843	0.000958988	0.000936822	0.000940173	0.002641	0.0023907	0.00234299	0.00255562	0.0025166	0.00238258
	PBS-PE	0.472812	0.458306	0.532521	0.00223823	0.00175093	0.00207734	0.000882564	0.00106755	0.0010167	0.00177775	0.00195405	0.00189527	0.00189647	0.0018667	0.00176158
	I-TA	0.0257109	0.0291977	0.0271735	0.00911675	0.00969416	0.00816605	0.00797805	0.0077522	0.00787333	0.00922923	0.00855749	0.00816648	0.00742387	0.00812752	0.00737052
	I-CMM	0.00396233	0.00399854	0.00446423	0.0039879	0.00399897	0.00443446	0.00389457	0.00397342	0.00386924	0.00398454	0.00387462	0.00394075	0.0104314	0.00946812	0.00788967
	I-PE	0.00908962	0.00852093	0.0091666	0.00943138	0.0098454	0.0096878	0.0087852	0.00893022	0.00872168	0.00901617	0.00932643	0.0084754	0.0085841	0.0101862	0.0104562
	Normalization
	PBS-TA	0.0167885			0.00321779			0.00100256			0.00243763			0.00233075
	PBS-CMM	0.502282			0.00274065			0.000945328			0.00245823			0.00248493
	PBS-PE	0.48788			0.00202217			0.000988938			0.00187569			0.00184159
	2-ΔΔCT	clfA			icaA			icaB			icaD			icaR
	PBS-TA	1.53146	1.73915	1.61858	2.83324	3.01268	2.53778	7.95771	7.73244	7.85326	3.78614	3.51057	3.35016	3.18518	3.48708	3.1623
	PBS-CMM	0.00788867	0.00796076	0.00888791	1.45509	1.45913	1.61803	4.11981	4.20322	4.09302	1.6209	1.57618	1.60308	4.19787	3.81021	3.175
	PBS-PE	0.0186309	0.0174652	0.0187886	4.664	4.86874	4.7908	8.88347	9.03011	8.81924	4.80686	4.97227	4.51855	4.66126	5.53123	5.67785
	I-TA	1.10603	0.569481	1.32449	1.25412	0.918493	0.827388	0.949601	0.978302	1.0721	1.00468	1.04093	0.95439	1.001	1.07663	0.922368
	I-CMM	1.03261	0.990975	0.976418	1.03799	0.984714	0.977296	1.01445	0.991002	0.994548	1.07435	0.972531	0.953119	1.02845	1.01274	0.95881
	I-PE	0.969116	0.939384	1.0915	1.10685	0.865869	1.02728	0.892436	1.07949	1.02807	0.947786	1.04178	1.01044	1.0298	1.01364	0.956556
