# Supplementary material for: The effect and mechanism of iodophors on the adhesion and virulence of Staphylococcus aureus biofilms attached to artificial joint materials
Source: J Orthop Surg Res. 2023 Oct 5;18:756. doi: 10.1186/s13018-023-04246-x (PMC10557172; doi:10.1186/s13018-023-04246-x)
Supplement: Supplementary file 2 — Additional file 2. Original SEM photo data. [file 13018_2023_4246_MOESM2_ESM.zip › Supplementary material/RT-PCR/GROUP1-20230220_data.xls]

## Sheet: Results
Block Type	96well
Chemistry	SYBR_GREEN
Experiment File Name	D:\CSH\shengwumo\20230220-1.eds
Experiment Run End Time	2023-02-20 12:28:47 PM CST
Instrument Type	steponeplus
Passive Reference	ROX
Well	Sample Name	Target Name	Task	Reporter	Quencher	RQ	RQ Min	RQ Max	Cт	Cт Mean	Cт SD	ΔCт	ΔCт Mean	ΔCт SE	HK Control ΔCт Mean	HK Control ΔCт SE	ΔΔCт	Automatic Ct Threshold	Ct Threshold	Automatic Baseline	Baseline Start	Baseline End	Efficiency	Tm1	Tm2	Tm3	Comments	NOAMP	EXPFAIL	MTP
A1	I-TA	clfA	UNKNOWN	SYBR	None				21.6848	21.4838	0.175838							TRUE	0.662143	TRUE	3	14	1	80.9306				N	N	N
A2	I-TA	clfA	UNKNOWN	SYBR	None				21.4084	21.4838	0.175838							TRUE	0.662143	TRUE	3	14	1	80.9306				N	N	N
A3	I-TA	clfA	UNKNOWN	SYBR	None				21.3583	21.4838	0.175838							TRUE	0.662143	TRUE	3	14	1	80.78				N	N	N
A4	I-CMM	clfA	UNKNOWN	SYBR	None				22.3993	22.5643	0.345799							TRUE	0.662143	TRUE	3	15	1	80.78				N	N	N
A5	I-CMM	clfA	UNKNOWN	SYBR	None				22.9617	22.5643	0.345799							TRUE	0.662143	TRUE	3	15	1	81.0831				N	N	N
A6	I-CMM	clfA	UNKNOWN	SYBR	None				22.332	22.5643	0.345799							TRUE	0.662143	TRUE	3	15	1	80.9338				N	N	N
A7	I-PE	clfA	UNKNOWN	SYBR	None				22.041	22.0562	0.0605138							TRUE	0.662143	TRUE	3	15	1	80.7799				N	N	N
A8	I-PE	clfA	UNKNOWN	SYBR	None				22.0047	22.0562	0.0605138							TRUE	0.662143	TRUE	3	15	1	80.7799				N	N	N
A9	I-PE	clfA	UNKNOWN	SYBR	None				22.1228	22.0562	0.0605138							TRUE	0.662143	TRUE	3	15	1	80.7833				N	N	N
A10	NC	clfA	UNKNOWN	SYBR	None				Undetermined									TRUE	0.662143	TRUE	3	39	1	66.9041	61.83			N	Y	Y
D1	I-TA	icaA	UNKNOWN	SYBR	None	0.703197	0.56623	0.873295	22.106	22.0184	0.0842387		0.534561	0.112569			0.507999	TRUE	0.829205	TRUE	3	14	1	77.3488				N	N	N
D2	I-TA	icaA	UNKNOWN	SYBR	None	0.703197	0.56623	0.873295	22.0111	22.0184	0.0842387		0.534561	0.112569			0.507999	TRUE	0.829205	TRUE	3	15	1	77.3488				N	N	N
D3	I-TA	icaA	UNKNOWN	SYBR	None	0.703197	0.56623	0.873295	21.938	22.0184	0.0842387		0.534561	0.112569			0.507999	TRUE	0.829205	TRUE	3	13	1	77.3478				N	N	N
D4	I-CMM	icaA	UNKNOWN	SYBR	None	1	0.680845	1.46876	22.6035	22.5909	0.0112539		0.0265617	0.199753			0	TRUE	0.829205	TRUE	3	15	1	77.3478				N	N	N
D5	I-CMM	icaA	UNKNOWN	SYBR	None	1	0.680845	1.46876	22.5874	22.5909	0.0112539		0.0265617	0.199753			0	TRUE	0.829205	TRUE	3	15	1	77.501				N	N	N
D6	I-CMM	icaA	UNKNOWN	SYBR	None	1	0.680845	1.46876	22.5818	22.5909	0.0112539		0.0265617	0.199753			0	TRUE	0.829205	TRUE	3	15	1	77.501				N	N	N
D7	I-PE	icaA	UNKNOWN	SYBR	None	0.838723	0.66363	1.06001	22.4809	22.3365	0.201867		0.280295	0.121672			0.253733	TRUE	0.829205	TRUE	3	15	1	77.3477				N	N	N
D8	I-PE	icaA	UNKNOWN	SYBR	None	0.838723	0.66363	1.06001	22.1058	22.3365	0.201867		0.280295	0.121672			0.253733	TRUE	0.829205	TRUE	3	14	1	77.1984				N	N	N
D9	I-PE	icaA	UNKNOWN	SYBR	None	0.838723	0.66363	1.06001	22.4227	22.3365	0.201867		0.280295	0.121672			0.253733	TRUE	0.829205	TRUE	3	15	1	77.3508				N	N	N
D10	NC	icaA	UNKNOWN	SYBR	None				Undetermined									TRUE	0.829205	TRUE	3	39	1	66.6056				Y	Y	N
E1	I-TA	icaB	UNKNOWN	SYBR	None	0.672688	0.528548	0.856136	22.0978	21.9987	0.127221		0.514864	0.125305			0.57199	TRUE	0.600908	TRUE	3	15	1	76.4534				N	N	N
E2	I-TA	icaB	UNKNOWN	SYBR	None	0.672688	0.528548	0.856136	22.0431	21.9987	0.127221		0.514864	0.125305			0.57199	TRUE	0.600908	TRUE	3	15	1	76.3041				N	N	N
E3	I-TA	icaB	UNKNOWN	SYBR	None	0.672688	0.528548	0.856136	21.8552	21.9987	0.127221		0.514864	0.125305			0.57199	TRUE	0.600908	TRUE	3	15	1	76.4524				N	N	N
E4	I-CMM	icaB	UNKNOWN	SYBR	None	1	0.674672	1.4822	22.4212	22.5072	0.07659		-0.0571264	0.204485			0	TRUE	0.600908	TRUE	3	16	1	76.3032				N	N	N
E5	I-CMM	icaB	UNKNOWN	SYBR	None	1	0.674672	1.4822	22.5325	22.5072	0.07659		-0.0571264	0.204485			0	TRUE	0.600908	TRUE	3	15	1	76.4563				N	N	N
E6	I-CMM	icaB	UNKNOWN	SYBR	None	1	0.674672	1.4822	22.5679	22.5072	0.07659		-0.0571264	0.204485			0	TRUE	0.600908	TRUE	3	15	1	76.4563				N	N	N
E7	I-PE	icaB	UNKNOWN	SYBR	None	0.842871	0.530495	1.33919	21.782	22.2457	0.41229		0.18949	0.240586			0.246616	TRUE	0.600908	TRUE	3	15	1	76.3031				N	N	N
E8	I-PE	icaB	UNKNOWN	SYBR	None	0.842871	0.530495	1.33919	22.5709	22.2457	0.41229		0.18949	0.240586			0.246616	TRUE	0.600908	TRUE	3	16	1	76.3031				N	N	N
E9	I-PE	icaB	UNKNOWN	SYBR	None	0.842871	0.530495	1.33919	22.3841	22.2457	0.41229		0.18949	0.240586			0.246616	TRUE	0.600908	TRUE	3	15	1	76.3061				N	N	N
E10	NC	icaB	UNKNOWN	SYBR	None				Undetermined									TRUE	0.600908	TRUE	3	39	1	66.4564				Y	Y	N
F1	I-TA	icaD	UNKNOWN	SYBR	None	0.973065	0.658948	1.43692	21.9153	21.6389	0.303582		0.155102	0.202551			0.0393925	TRUE	0.927652	TRUE	3	14	1	76.4534				N	N	N
F2	I-TA	icaD	UNKNOWN	SYBR	None	0.973065	0.658948	1.43692	21.314	21.6389	0.303582		0.155102	0.202551			0.0393925	TRUE	0.927652	TRUE	3	14	1	76.4534				N	N	N
F3	I-TA	icaD	UNKNOWN	SYBR	None	0.973065	0.658948	1.43692	21.6874	21.6389	0.303582		0.155102	0.202551			0.0393925	TRUE	0.927652	TRUE	3	14	1	76.4524				N	N	N
F4	I-CMM	icaD	UNKNOWN	SYBR	None	1	0.676619	1.47794	22.6975	22.68	0.0635275		0.115709	0.202988			0	TRUE	0.927652	TRUE	3	15	1	76.4524				N	N	N
F5	I-CMM	icaD	UNKNOWN	SYBR	None	1	0.676619	1.47794	22.6096	22.68	0.0635275		0.115709	0.202988			0	TRUE	0.927652	TRUE	3	15	1	76.6055				N	N	N
F6	I-CMM	icaD	UNKNOWN	SYBR	None	1	0.676619	1.47794	22.733	22.68	0.0635275		0.115709	0.202988			0	TRUE	0.927652	TRUE	3	15	1	76.6055				N	N	N
F7	I-PE	icaD	UNKNOWN	SYBR	None	1.25755	1.10161	1.43557	21.7827	21.8413	0.102644		-0.214911	0.0687934			-0.33062	TRUE	0.927652	TRUE	3	14	1	76.4523				N	N	N
F8	I-PE	icaD	UNKNOWN	SYBR	None	1.25755	1.10161	1.43557	21.9598	21.8413	0.102644		-0.214911	0.0687934			-0.33062	TRUE	0.927652	TRUE	3	14	1	76.4523				N	N	N
F9	I-PE	icaD	UNKNOWN	SYBR	None	1.25755	1.10161	1.43557	21.7813	21.8413	0.102644		-0.214911	0.0687934			-0.33062	TRUE	0.927652	TRUE	3	14	1	76.4554				N	N	N
F10	NC	icaD	UNKNOWN	SYBR	None				Undetermined									TRUE	0.927652	TRUE	3	39	1	66.3072				Y	Y	N
G1	I-TA	icaR	UNKNOWN	SYBR	None	0.795932	0.631391	1.00335	21.9159	21.8331	0.111914		0.349304	0.120338			0.329283	TRUE	0.436854	TRUE	3	16	1	73.767				N	N	N
G2	I-TA	icaR	UNKNOWN	SYBR	None	0.795932	0.631391	1.00335	21.7058	21.8331	0.111914		0.349304	0.120338			0.329283	TRUE	0.436854	TRUE	3	16	1	73.767				N	N	N
G3	I-TA	icaR	UNKNOWN	SYBR	None	0.795932	0.631391	1.00335	21.8777	21.8331	0.111914		0.349304	0.120338			0.329283	TRUE	0.436854	TRUE	3	16	1	73.7663				N	N	N
G4	I-CMM	icaR	UNKNOWN	SYBR	None	1	0.67254	1.4869	22.5569	22.5844	0.0888374		0.0200208	0.20613			0	TRUE	0.436854	TRUE	3	17	1	73.7663				N	N	N
G5	I-CMM	icaR	UNKNOWN	SYBR	None	1	0.67254	1.4869	22.6837	22.5844	0.0888374		0.0200208	0.20613			0	TRUE	0.436854	TRUE	3	17	1	73.919				N	N	N
G6	I-CMM	icaR	UNKNOWN	SYBR	None	1	0.67254	1.4869	22.5125	22.5844	0.0888374		0.0200208	0.20613			0	TRUE	0.436854	TRUE	3	17	1	73.919				N	N	N
G7	I-PE	icaR	UNKNOWN	SYBR	None	1.07233	0.657348	1.74929	21.9684	21.9754	0.436264		-0.0807266	0.254289			-0.100747	TRUE	0.436854	TRUE	3	16	1	73.617				N	N	N
G8	I-PE	icaR	UNKNOWN	SYBR	None	1.07233	0.657348	1.74929	21.5428	21.9754	0.436264		-0.0807266	0.254289			-0.100747	TRUE	0.436854	TRUE	3	16	1	73.7662				N	N	N
G9	I-PE	icaR	UNKNOWN	SYBR	None	1.07233	0.657348	1.74929	22.4152	21.9754	0.436264		-0.0807266	0.254289			-0.100747	TRUE	0.436854	TRUE	3	17	1	73.7691				N	N	N
G10	NC	icaR	UNKNOWN	SYBR	None				Undetermined									TRUE	0.436854	TRUE	3	39	1	66.1579				N	Y	N
H1	I-TA	16S	UNKNOWN	SYBR	None	0.505325	0.408838	0.624584	14.3663	14.38	0.0737996		-7.10383	0.110099			0.984715	TRUE	1.11509	TRUE	3	6	1	81.0799				N	N	N
H2	I-TA	16S	UNKNOWN	SYBR	None	0.505325	0.408838	0.624584	14.4597	14.38	0.0737996		-7.10383	0.110099			0.984715	TRUE	1.11509	TRUE	3	6	1	81.0799				N	N	N
H3	I-TA	16S	UNKNOWN	SYBR	None	0.505325	0.408838	0.624584	14.314	14.38	0.0737996		-7.10383	0.110099			0.984715	TRUE	1.11509	TRUE	3	6	1	81.0785				N	N	N
H4	I-CMM	16S	UNKNOWN	SYBR	None	1	0.675209	1.48102	14.415	14.4758	0.0732035		-8.08854	0.204071			0	TRUE	1.11509	TRUE	3	6	1	81.0785				N	N	N
H5	I-CMM	16S	UNKNOWN	SYBR	None	1	0.675209	1.48102	14.5571	14.4758	0.0732035		-8.08854	0.204071			0	TRUE	1.11509	TRUE	3	6	1	81.2323				N	N	N
H6	I-CMM	16S	UNKNOWN	SYBR	None	1	0.675209	1.48102	14.4553	14.4758	0.0732035		-8.08854	0.204071			0	TRUE	1.11509	TRUE	3	6	1	81.0831				N	N	N
H7	I-PE	16S	UNKNOWN	SYBR	None	0.700142	0.62735	0.78138	14.5414	14.4819	0.0781016		-7.57426	0.0570432			0.514281	TRUE	1.11509	TRUE	3	6	1	81.0783				N	N	N
H8	I-PE	16S	UNKNOWN	SYBR	None	0.700142	0.62735	0.78138	14.3935	14.4819	0.0781016		-7.57426	0.0570432			0.514281	TRUE	1.11509	TRUE	3	6	1	81.0783				N	N	N
H9	I-PE	16S	UNKNOWN	SYBR	None	0.700142	0.62735	0.78138	14.5109	14.4819	0.0781016		-7.57426	0.0570432			0.514281	TRUE	1.11509	TRUE	3	6	1	81.0817				N	N	N
H10	NC	16S	UNKNOWN	SYBR	None				34.9525	34.9525								TRUE	1.11509	TRUE	3	26	1	80.7833				N	N	N
Analysis Type	Singleplex
Endogenous Control	clfA
RQ Min/Max Confidence Level	95.0
Reference Sample	I-CMM
