# Supplementary material for: The effect and mechanism of iodophors on the adhesion and virulence of Staphylococcus aureus biofilms attached to artificial joint materials
Source: J Orthop Surg Res. 2023 Oct 5;18:756. doi: 10.1186/s13018-023-04246-x (PMC10557172; doi:10.1186/s13018-023-04246-x)
Supplement: Supplementary file 2 — Additional file 2. Original SEM photo data. [file 13018_2023_4246_MOESM2_ESM.zip › Supplementary material/RT-PCR/GROUP2-20230118_data.xls]

## Sheet: Results
Block Type	96well
Chemistry	SYBR_GREEN
Experiment File Name	D:\CSH\shengwumo\20230118.eds
Experiment Run End Time	Not Started
Instrument Type	steponeplus
Passive Reference	ROX
Well	Sample Name	Target Name	Task	Reporter	Quencher	RQ	RQ Min	RQ Max	Cт	Cт Mean	Cт SD	ΔCт	ΔCт Mean	ΔCт SE	HK Control ΔCт Mean	HK Control ΔCт SE	ΔΔCт	Automatic Ct Threshold	Ct Threshold	Automatic Baseline	Baseline Start	Baseline End	Efficiency	Tm1	Tm2	Tm3	Comments	BADROX	NOSIGNAL	EXPFAIL	MTP
A1	PBS-TA	clfA	UNKNOWN	SYBR	None				29.991	29.9378	0.095789							FALSE	0.568007	FALSE	3	15	1	90.1851				N	N	N	N
A2	PBS-TA	clfA	UNKNOWN	SYBR	None				29.9951	29.9378	0.095789							FALSE	0.568007	FALSE	3	15	1	90.0361				N	N	N	N
A3	PBS-TA	clfA	UNKNOWN	SYBR	None				29.8272	29.9378	0.095789							FALSE	0.568007	FALSE	3	15	1	90.1864				N	N	N	N
A4	PBS-CMM	clfA	UNKNOWN	SYBR	None				28.7537	28.8215	0.114114							FALSE	0.263888	FALSE	3	15	1	90.1864				N	N	N	N
A5	PBS-CMM	clfA	UNKNOWN	SYBR	None				28.9532	28.8215	0.114114							FALSE	0.263888	FALSE	3	15	1	90.1903				N	N	N	N
A6	PBS-CMM	clfA	UNKNOWN	SYBR	None				28.7575	28.8215	0.114114							FALSE	0.263888	FALSE	3	15	1	90.1903				N	N	N	N
A7	PBS-PE	clfA	UNKNOWN	SYBR	None				28.5044	28.6666	0.141077							FALSE	0.263888	FALSE	3	15	1	90.0355				N	N	N	N
A8	PBS-PE	clfA	UNKNOWN	SYBR	None				28.7604	28.6666	0.141077							FALSE	0.263888	FALSE	3	15	1	89.8865				N	N	N	N
A9	PBS-PE	clfA	UNKNOWN	SYBR	None				28.7351	28.6666	0.141077							FALSE	0.263888	FALSE	3	15	1	90.0385				N	N	N	N
A10	NC	clfA	UNKNOWN	SYBR	None				Undetermined									FALSE	0.568007	FALSE	3	15	1	68.8729	73.0464	92.1253		Y	Y	N	Y
B1	PBS-TA	icaA	UNKNOWN	SYBR	None	1	0.697115	1.43448	31.3441	31.5841	0.310277		1.64632	0.187481			0	TRUE	0.972745	TRUE	3	23	1	81.0933				N	N	N	N
B2	PBS-TA	icaA	UNKNOWN	SYBR	None	1	0.697115	1.43448	31.4737	31.5841	0.310277		1.64632	0.187481			0	TRUE	0.972745	TRUE	3	24	1	81.0933				N	N	N	N
B3	PBS-TA	icaA	UNKNOWN	SYBR	None	1	0.697115	1.43448	31.9344	31.5841	0.310277		1.64632	0.187481			0	TRUE	0.972745	TRUE	3	24	1	81.0947				N	N	N	N
B4	PBS-CMM	icaA	UNKNOWN	SYBR	None				31.4027	31.5306	0.184331							TRUE	0.972745	TRUE	3	24	1	81.2438				N	N	N	N
B5	PBS-CMM	icaA	UNKNOWN	SYBR	None				31.4471	31.5306	0.184331							TRUE	0.972745	TRUE	3	24	1	81.6936				N	N	N	N
B6	PBS-CMM	icaA	UNKNOWN	SYBR	None				31.7419	31.5306	0.184331							TRUE	0.972745	TRUE	3	23	1	81.3955				N	N	N	N
B7	PBS-PE	icaA	UNKNOWN	SYBR	None				31.8179	31.6147	0.247124							TRUE	0.972745	TRUE	3	24	1	81.0933				N	N	N	N
B8	PBS-PE	icaA	UNKNOWN	SYBR	None				31.3396	31.6147	0.247124							TRUE	0.972745	TRUE	3	24	1	81.2423				N	N	N	N
B9	PBS-PE	icaA	UNKNOWN	SYBR	None				31.6867	31.6147	0.247124							TRUE	0.972745	TRUE	3	24	1	81.0953				N	N	N	N
B10	NC	icaA	UNKNOWN	SYBR	None				Undetermined									TRUE	0.972745	TRUE	3	33	1	67.2333				Y	Y	N	N
C1	PBS-TA	icaB	UNKNOWN	SYBR	None	1	0.701354	1.42581	31.7779	31.6783	0.304562		1.74055	0.184331			0	TRUE	1.14867	TRUE	3	24	1	81.0933				N	N	N	N
C2	PBS-TA	icaB	UNKNOWN	SYBR	None	1	0.701354	1.42581	31.3364	31.6783	0.304562		1.74055	0.184331			0	TRUE	1.14867	TRUE	3	23	1	81.0933				N	N	N	N
C3	PBS-TA	icaB	UNKNOWN	SYBR	None	1	0.701354	1.42581	31.9206	31.6783	0.304562		1.74055	0.184331			0	TRUE	1.14867	TRUE	3	23	1	81.0947				N	N	N	N
C4	PBS-CMM	icaB	UNKNOWN	SYBR	None				30.608	30.6111	0.164443							TRUE	1.14867	TRUE	3	23	1	81.5419				N	N	N	N
C5	PBS-CMM	icaB	UNKNOWN	SYBR	None				30.7771	30.6111	0.164443							TRUE	1.14867	TRUE	3	23	1	81.3955				N	N	N	N
C6	PBS-CMM	icaB	UNKNOWN	SYBR	None				30.4483	30.6111	0.164443							TRUE	1.14867	TRUE	3	23	1	81.5445				N	N	N	N
C7	PBS-PE	icaB	UNKNOWN	SYBR	None				30.5032	30.6365	0.11963							TRUE	1.14867	TRUE	3	23	1	81.3914				N	N	N	N
C8	PBS-PE	icaB	UNKNOWN	SYBR	None				30.7345	30.6365	0.11963							TRUE	1.14867	TRUE	3	23	1	81.0933				N	N	N	N
C9	PBS-PE	icaB	UNKNOWN	SYBR	None				30.6719	30.6365	0.11963							TRUE	1.14867	TRUE	3	23	1	81.3934				N	N	N	N
C10	NC	icaB	UNKNOWN	SYBR	None				Undetermined									TRUE	1.14867	TRUE	3	6	1	76.1765	66.1899	80.7972		Y	Y	N	Y
D1	PBS-TA	icaD	UNKNOWN	SYBR	None	1	0.788427	1.26835	32.0406	32.0889	0.191304		2.15119	0.123522			0	TRUE	1.18229	TRUE	3	24	1	81.0933				N	N	N	N
D2	PBS-TA	icaD	UNKNOWN	SYBR	None	1	0.788427	1.26835	32.2998	32.0889	0.191304		2.15119	0.123522			0	TRUE	1.18229	TRUE	3	24	1	81.0933				N	N	N	N
D3	PBS-TA	icaD	UNKNOWN	SYBR	None	1	0.788427	1.26835	31.9264	32.0889	0.191304		2.15119	0.123522			0	TRUE	1.18229	TRUE	3	24	1	81.0947				N	N	N	N
D4	PBS-CMM	icaD	UNKNOWN	SYBR	None				30.8384	30.7618	0.079744							TRUE	1.18229	TRUE	3	23	1	81.2438				N	N	N	N
D5	PBS-CMM	icaD	UNKNOWN	SYBR	None				30.6792	30.7618	0.079744							TRUE	1.18229	TRUE	3	23	1	81.3955				N	N	N	N
D6	PBS-CMM	icaD	UNKNOWN	SYBR	None				30.7679	30.7618	0.079744							TRUE	1.18229	TRUE	3	23	1	81.5445				N	N	N	N
D7	PBS-PE	icaD	UNKNOWN	SYBR	None				30.5706	30.6763	0.108356							TRUE	1.18229	TRUE	3	23	1	81.0933				N	N	N	N
D8	PBS-PE	icaD	UNKNOWN	SYBR	None				30.6711	30.6763	0.108356							TRUE	1.18229	TRUE	3	23	1	81.2423				N	N	N	N
D9	PBS-PE	icaD	UNKNOWN	SYBR	None				30.7871	30.6763	0.108356							TRUE	1.18229	TRUE	3	23	1	81.2444				N	N	N	N
D10	NC	icaD	UNKNOWN	SYBR	None				Undetermined									TRUE	1.18229	TRUE	3	39	1	72.003	67.5314	91.0819		Y	Y	Y	Y
E1	PBS-TA	icaR	UNKNOWN	SYBR	None	1	0.889955	1.12365	30.5798	30.62	0.0428277		0.682267	0.0605798			0	TRUE	1.21323	TRUE	3	23	1	81.2423				N	N	N	N
E2	PBS-TA	icaR	UNKNOWN	SYBR	None	1	0.889955	1.12365	30.665	30.62	0.0428277		0.682267	0.0605798			0	TRUE	1.21323	TRUE	3	23	1	81.2423				N	N	N	N
E3	PBS-TA	icaR	UNKNOWN	SYBR	None	1	0.889955	1.12365	30.6152	30.62	0.0428277		0.682267	0.0605798			0	TRUE	1.21323	TRUE	3	23	1	81.3928				N	N	N	N
E4	PBS-CMM	icaR	UNKNOWN	SYBR	None				30.8352	30.7484	0.0916468							TRUE	1.21323	TRUE	3	23	1	81.2438				N	N	N	N
E5	PBS-CMM	icaR	UNKNOWN	SYBR	None				30.7576	30.7484	0.0916468							TRUE	1.21323	TRUE	3	23	1	81.3955				N	N	N	N
E6	PBS-CMM	icaR	UNKNOWN	SYBR	None				30.6525	30.7484	0.0916468							TRUE	1.21323	TRUE	3	23	1	81.9917				N	N	N	N
E7	PBS-PE	icaR	UNKNOWN	SYBR	None				31.6258	31.7876	0.154628							TRUE	1.21323	TRUE	3	24	1	81.3914				N	N	N	N
E8	PBS-PE	icaR	UNKNOWN	SYBR	None				31.803	31.7876	0.154628							TRUE	1.21323	TRUE	3	24	1	81.0933				N	N	N	N
E9	PBS-PE	icaR	UNKNOWN	SYBR	None				31.9339	31.7876	0.154628							TRUE	1.21323	TRUE	3	24	1	81.2444				N	N	N	N
E10	NC	icaR	UNKNOWN	SYBR	None				Undetermined									TRUE	1.21323	TRUE	3	17	1	61.4202				Y	Y	N	N
F1	PBS-TA	16S	UNKNOWN	SYBR	None	1	0.897622	1.11405	22.8633	22.8647	0.0165389		-7.07309	0.0561221			0	TRUE	1.15247	TRUE	3	15	1	86.1609	82.8818			N	N	N	Y
F2	PBS-TA	16S	UNKNOWN	SYBR	None	1	0.897622	1.11405	22.8818	22.8647	0.0165389		-7.07309	0.0561221			0	TRUE	1.15247	TRUE	3	15	1	86.0118				N	N	N	N
F3	PBS-TA	16S	UNKNOWN	SYBR	None	1	0.897622	1.11405	22.8489	22.8647	0.0165389		-7.07309	0.0561221			0	TRUE	1.15247	TRUE	3	15	1	86.1622	82.8833			N	N	N	Y
F4	PBS-CMM	16S	UNKNOWN	SYBR	None				21.7535	21.7509	0.00240378							FALSE	0.606022	FALSE	3	15	1	86.3113	81.6909			N	N	N	Y
F5	PBS-CMM	16S	UNKNOWN	SYBR	None				21.7488	21.7509	0.00240378							FALSE	0.606022	FALSE	3	15	1	86.3146	81.6936			N	N	N	Y
F6	PBS-CMM	16S	UNKNOWN	SYBR	None				21.7505	21.7509	0.00240378							FALSE	0.606022	FALSE	3	15	1	86.3146	81.6936			N	N	N	Y
F7	PBS-PE	16S	UNKNOWN	SYBR	None				22.8791	22.8611	0.0305159							TRUE	1.15247	TRUE	3	16	1	86.1605	81.5404			N	N	N	Y
F8	PBS-PE	16S	UNKNOWN	SYBR	None				22.8258	22.8611	0.0305159							TRUE	1.15247	TRUE	3	16	1	86.0115	81.3914			N	N	N	Y
F9	PBS-PE	16S	UNKNOWN	SYBR	None				22.8783	22.8611	0.0305159							TRUE	1.15247	TRUE	3	16	1	86.1631	81.5425			N	N	N	Y
F10	NC	16S	UNKNOWN	SYBR	None				Undetermined									TRUE	1.15247	TRUE	3	39	1	62.0164	67.9786	72.7483		Y	Y	Y	Y
Analysis Type	Singleplex
Endogenous Control	clfA
RQ Min/Max Confidence Level	95.0
Reference Sample	PBS-TA
