# Supplementary material for: The effect and mechanism of iodophors on the adhesion and virulence of Staphylococcus aureus biofilms attached to artificial joint materials
Source: J Orthop Surg Res. 2023 Oct 5;18:756. doi: 10.1186/s13018-023-04246-x (PMC10557172; doi:10.1186/s13018-023-04246-x)
Supplement: Supplementary file 2 — Additional file 2. Original SEM photo data. [file 13018_2023_4246_MOESM2_ESM.zip › Supplementary material/RT-PCR/GROUP2-20230119_data.xls]

## Sheet: Results
Block Type	96well
Chemistry	SYBR_GREEN
Experiment File Name	D:\CSH\shengwumo\20230119.eds
Experiment Run End Time	2023-06-30 17:30:49 PM CST
Instrument Type	steponeplus
Passive Reference	ROX
Well	Sample Name	Target Name	Task	Reporter	Quencher	RQ	RQ Min	RQ Max	Cт	Cт Mean	Cт SD	ΔCт	ΔCт Mean	ΔCт SE	HK Control ΔCт Mean	HK Control ΔCт SE	ΔΔCт	Automatic Ct Threshold	Ct Threshold	Automatic Baseline	Baseline Start	Baseline End	Efficiency	Tm1	Tm2	Tm3	Comments	BADROX	NOSIGNAL	EXPFAIL	MTP
A1	I-TA	clfA	UNKNOWN	SYBR	None				28.3293	28.3661	0.110984							TRUE	1.31521	TRUE	3	23	1	90.194				N	N	N	N
A2	I-TA	clfA	UNKNOWN	SYBR	None				28.2782	28.3661	0.110984							TRUE	1.31521	TRUE	3	23	1	90.194				N	N	N	N
A3	I-TA	clfA	UNKNOWN	SYBR	None				28.4908	28.3661	0.110984							TRUE	1.31521	TRUE	3	23	1	90.1937				N	N	N	N
A4	I-CMM	clfA	UNKNOWN	SYBR	None				29.9235	29.8109	0.117681							TRUE	1.31521	TRUE	3	25	1	82.1433				N	N	N	N
A5	I-CMM	clfA	UNKNOWN	SYBR	None				29.6887	29.8109	0.117681							TRUE	1.31521	TRUE	3	24	1	82.2969				N	N	N	N
A6	I-CMM	clfA	UNKNOWN	SYBR	None				29.8206	29.8109	0.117681							TRUE	1.31521	TRUE	3	25	1	81.5516				N	N	N	N
A7	I-PE	clfA	UNKNOWN	SYBR	None				28.1546	28.2445	0.099275							TRUE	1.31521	TRUE	3	23	1	90.0409				N	N	N	N
A8	I-PE	clfA	UNKNOWN	SYBR	None				28.3511	28.2445	0.099275							TRUE	1.31521	TRUE	3	23	1	90.0409				N	N	N	N
A9	I-PE	clfA	UNKNOWN	SYBR	None				28.2279	28.2445	0.099275							TRUE	1.31521	TRUE	3	23	1	90.0437				N	N	N	N
A10	NC	clfA	UNKNOWN	SYBR	None				Undetermined									TRUE	1.31521	TRUE	3	39	1	61.869				Y	Y	Y	N
B1	I-TA	icaA	UNKNOWN	SYBR	None	1	0.823797	1.21389	28.4681	28.5132	0.134593		0.147168	0.100718			0	TRUE	1.35012	TRUE	3	23	1	90.194				N	N	N	N
B2	I-TA	icaA	UNKNOWN	SYBR	None	1	0.823797	1.21389	28.407	28.5132	0.134593		0.147168	0.100718			0	TRUE	1.35012	TRUE	3	23	1	90.194				N	N	N	N
B3	I-TA	icaA	UNKNOWN	SYBR	None	1	0.823797	1.21389	28.6646	28.5132	0.134593		0.147168	0.100718			0	TRUE	1.35012	TRUE	3	23	1	90.1937				N	N	N	N
B4	I-CMM	icaA	UNKNOWN	SYBR	None	1.05067	0.88418	1.24851	29.7736	29.8868	0.101295		0.0758572	0.0896466			-0.0713113	TRUE	1.35012	TRUE	3	25	1	81.9942				N	N	N	N
B5	I-CMM	icaA	UNKNOWN	SYBR	None	1.05067	0.88418	1.24851	29.9179	29.8868	0.101295		0.0758572	0.0896466			-0.0713113	TRUE	1.35012	TRUE	3	25	1	82.1479				N	N	N	N
B6	I-CMM	icaA	UNKNOWN	SYBR	None	1.05067	0.88418	1.24851	29.9689	29.8868	0.101295		0.0758572	0.0896466			-0.0713113	TRUE	1.35012	TRUE	3	25	1	81.4025				N	N	N	N
B7	I-PE	icaA	UNKNOWN	SYBR	None	1.10586	0.985482	1.24094	28.2346	28.2465	0.0300512		0.00199954	0.0598849			-0.145169	TRUE	1.35012	TRUE	3	23	1	90.0409				N	N	N	N
B8	I-PE	icaA	UNKNOWN	SYBR	None	1.10586	0.985482	1.24094	28.2807	28.2465	0.0300512		0.00199954	0.0598849			-0.145169	TRUE	1.35012	TRUE	3	23	1	90.0409				N	N	N	N
B9	I-PE	icaA	UNKNOWN	SYBR	None	1.10586	0.985482	1.24094	28.2243	28.2465	0.0300512		0.00199954	0.0598849			-0.145169	TRUE	1.35012	TRUE	3	23	1	90.0437				N	N	N	N
B10	NC	icaA	UNKNOWN	SYBR	None				Undetermined									TRUE	1.35012	TRUE	3	18	1	60.9746				Y	Y	N	N
C1	I-TA	icaB	UNKNOWN	SYBR	None	1	0.865865	1.15491	28.8644	28.7986	0.0669713		0.432535	0.0748387			0	TRUE	1.50603	TRUE	3	23	1	90.194				N	N	N	N
C2	I-TA	icaB	UNKNOWN	SYBR	None	1	0.865865	1.15491	28.7305	28.7986	0.0669713		0.432535	0.0748387			0	TRUE	1.50603	TRUE	3	23	1	90.194				N	N	N	N
C3	I-TA	icaB	UNKNOWN	SYBR	None	1	0.865865	1.15491	28.8008	28.7986	0.0669713		0.432535	0.0748387			0	TRUE	1.50603	TRUE	3	23	1	90.1937				N	N	N	N
C4	I-CMM	icaB	UNKNOWN	SYBR	None	1.27685	1.10742	1.4722	29.9194	29.8909	0.0506718		0.0799497	0.0739742			-0.352585	TRUE	1.50603	TRUE	3	24	1	81.3979				N	N	N	N
C5	I-CMM	icaB	UNKNOWN	SYBR	None	1.27685	1.10742	1.4722	29.9209	29.8909	0.0506718		0.0799497	0.0739742			-0.352585	TRUE	1.50603	TRUE	3	24	1	82.1479				N	N	N	N
C6	I-CMM	icaB	UNKNOWN	SYBR	None	1.27685	1.10742	1.4722	29.8324	29.8909	0.0506718		0.0799497	0.0739742			-0.352585	TRUE	1.50603	TRUE	3	24	1	82.1479				N	N	N	N
C7	I-PE	icaB	UNKNOWN	SYBR	None	1.19969	1.07098	1.34388	28.4344	28.4144	0.024038		0.169869	0.0589727			-0.262666	TRUE	1.50603	TRUE	3	23	1	89.8918				N	N	N	N
C8	I-PE	icaB	UNKNOWN	SYBR	None	1.19969	1.07098	1.34388	28.3877	28.4144	0.024038		0.169869	0.0589727			-0.262666	TRUE	1.50603	TRUE	3	23	1	89.8918				N	N	N	N
C9	I-PE	icaB	UNKNOWN	SYBR	None	1.19969	1.07098	1.34388	28.421	28.4144	0.024038		0.169869	0.0589727			-0.262666	TRUE	1.50603	TRUE	3	23	1	90.0437				N	N	N	N
C10	NC	icaB	UNKNOWN	SYBR	None				Undetermined									TRUE	1.50603	TRUE	3	34	1	93.0252	71.8569	76.6272		Y	Y	N	Y
D1	I-TA	icaD	UNKNOWN	SYBR	None	1	0.838931	1.19199	28.3012	28.236	0.11255		-0.130111	0.0912594			0	TRUE	1.16443	TRUE	3	23	1	90.194				N	N	N	N
D2	I-TA	icaD	UNKNOWN	SYBR	None	1	0.838931	1.19199	28.106	28.236	0.11255		-0.130111	0.0912594			0	TRUE	1.16443	TRUE	3	23	1	90.0449				N	N	N	N
D3	I-TA	icaD	UNKNOWN	SYBR	None	1	0.838931	1.19199	28.3006	28.236	0.11255		-0.130111	0.0912594			0	TRUE	1.16443	TRUE	3	23	1	90.1937				N	N	N	N
D4	I-CMM	icaD	UNKNOWN	SYBR	None	1.03518	0.75734	1.41495	29.4961	29.6309	0.255468		-0.179994	0.162391			-0.0498829	TRUE	1.16443	TRUE	3	25	1	81.8451				N	N	N	N
D5	I-CMM	icaD	UNKNOWN	SYBR	None	1.03518	0.75734	1.41495	29.4712	29.6309	0.255468		-0.179994	0.162391			-0.0498829	TRUE	1.16443	TRUE	3	24	1	81.8497				N	N	N	N
D6	I-CMM	icaD	UNKNOWN	SYBR	None	1.03518	0.75734	1.41495	29.9256	29.6309	0.255468		-0.179994	0.162391			-0.0498829	TRUE	1.16443	TRUE	3	25	1	81.9988				N	N	N	N
D7	I-PE	icaD	UNKNOWN	SYBR	None	1.13572	1.00781	1.27986	27.9638	27.9308	0.0413395		-0.313719	0.0620873			-0.183608	TRUE	1.16443	TRUE	3	23	1	89.8918				N	N	N	N
D8	I-PE	icaD	UNKNOWN	SYBR	None	1.13572	1.00781	1.27986	27.8844	27.9308	0.0413395		-0.313719	0.0620873			-0.183608	TRUE	1.16443	TRUE	3	23	1	89.8918				N	N	N	N
D9	I-PE	icaD	UNKNOWN	SYBR	None	1.13572	1.00781	1.27986	27.9442	27.9308	0.0413395		-0.313719	0.0620873			-0.183608	TRUE	1.16443	TRUE	3	23	1	90.0437				N	N	N	N
D10	NC	icaD	UNKNOWN	SYBR	None				Undetermined									TRUE	1.16443	TRUE	3	4	1	66.6393	92.2798	84.0808		Y	Y	N	Y
E1	I-TA	icaR	UNKNOWN	SYBR	None	1	0.819759	1.21987	28.5018	28.5581	0.140277		0.192056	0.103271			0	TRUE	1.29064	TRUE	3	23	1	90.194				N	N	N	N
E2	I-TA	icaR	UNKNOWN	SYBR	None	1	0.819759	1.21987	28.4548	28.5581	0.140277		0.192056	0.103271			0	TRUE	1.29064	TRUE	3	23	1	90.0449				N	N	N	N
E3	I-TA	icaR	UNKNOWN	SYBR	None	1	0.819759	1.21987	28.7178	28.5581	0.140277		0.192056	0.103271			0	TRUE	1.29064	TRUE	3	23	1	90.1937				N	N	N	N
E4	I-CMM	icaR	UNKNOWN	SYBR	None	1.13661	0.936635	1.37929	29.9316	29.8183	0.12839		0.00731595	0.100553			-0.18474	TRUE	1.29064	TRUE	3	25	1	81.8451				N	N	N	N
E5	I-CMM	icaR	UNKNOWN	SYBR	None	1.13661	0.936635	1.37929	29.8443	29.8183	0.12839		0.00731595	0.100553			-0.18474	TRUE	1.29064	TRUE	3	25	1	81.8497				N	N	N	N
E6	I-CMM	icaR	UNKNOWN	SYBR	None	1.13661	0.936635	1.37929	29.6788	29.8183	0.12839		0.00731595	0.100553			-0.18474	TRUE	1.29064	TRUE	3	24	1	82.1479				N	N	N	N
E7	I-PE	icaR	UNKNOWN	SYBR	None	1.20113	1.04237	1.38406	28.2644	28.1722	0.0801398		-0.0723337	0.0736612			-0.26439	TRUE	1.29064	TRUE	3	23	1	89.8918				N	N	N	N
E8	I-PE	icaR	UNKNOWN	SYBR	None	1.20113	1.04237	1.38406	28.119	28.1722	0.0801398		-0.0723337	0.0736612			-0.26439	TRUE	1.29064	TRUE	3	23	1	89.8918				N	N	N	N
E9	I-PE	icaR	UNKNOWN	SYBR	None	1.20113	1.04237	1.38406	28.1332	28.1722	0.0801398		-0.0723337	0.0736612			-0.26439	TRUE	1.29064	TRUE	3	23	1	90.0437				N	N	N	N
E10	NC	icaR	UNKNOWN	SYBR	None				Undetermined									TRUE	1.29064	TRUE	3	26	1	61.1236				Y	Y	N	N
F1	I-TA	16S	UNKNOWN	SYBR	None	1	0.869081	1.15064	21.7654	21.7965	0.0602607		-6.56956	0.0729125			0	TRUE	1.6091	TRUE	3	17	1	84.8272				N	N	N	N
F2	I-TA	16S	UNKNOWN	SYBR	None	1	0.869081	1.15064	21.7582	21.7965	0.0602607		-6.56956	0.0729125			0	TRUE	1.6091	TRUE	3	17	1	84.6781				N	N	N	N
F3	I-TA	16S	UNKNOWN	SYBR	None	1	0.869081	1.15064	21.866	21.7965	0.0602607		-6.56956	0.0729125			0	TRUE	1.6091	TRUE	3	17	1	84.8268				N	N	N	N
F4	I-CMM	16S	UNKNOWN	SYBR	None	2.52315	2.18957	2.90755	21.8503	21.9062	0.0493852		-7.90478	0.0736835			-1.33523	TRUE	1.6091	TRUE	3	17	1	84.8268				N	N	N	N
F5	I-CMM	16S	UNKNOWN	SYBR	None	2.52315	2.18957	2.90755	21.9242	21.9062	0.0493852		-7.90478	0.0736835			-1.33523	TRUE	1.6091	TRUE	3	17	1	84.8312				N	N	N	N
F6	I-CMM	16S	UNKNOWN	SYBR	None	2.52315	2.18957	2.90755	21.944	21.9062	0.0493852		-7.90478	0.0736835			-1.33523	TRUE	1.6091	TRUE	3	17	1	84.6822				N	N	N	N
F7	I-PE	16S	UNKNOWN	SYBR	None	0.887033	0.770657	1.02098	21.8018	21.8479	0.0785241		-6.39661	0.0730789			0.172941	TRUE	1.6091	TRUE	3	17	1	84.6751				N	N	N	N
F8	I-PE	16S	UNKNOWN	SYBR	None	0.887033	0.770657	1.02098	21.9386	21.8479	0.0785241		-6.39661	0.0730789			0.172941	TRUE	1.6091	TRUE	3	17	1	84.6751				N	N	N	N
F9	I-PE	16S	UNKNOWN	SYBR	None	0.887033	0.770657	1.02098	21.8033	21.8479	0.0785241		-6.39661	0.0730789			0.172941	TRUE	1.6091	TRUE	3	17	1	84.6771				N	N	N	N
F10	NC	16S	UNKNOWN	SYBR	None				Undetermined									TRUE	1.6091	TRUE	3	38	1	87.5095	90.9381	79.7577		Y	Y	Y	Y
Analysis Type	Singleplex
Endogenous Control	clfA
RQ Min/Max Confidence Level	95.0
Reference Sample	I-TA
