# Supplementary material for: The effect and mechanism of iodophors on the adhesion and virulence of Staphylococcus aureus biofilms attached to artificial joint materials
Source: J Orthop Surg Res. 2023 Oct 5;18:756. doi: 10.1186/s13018-023-04246-x (PMC10557172; doi:10.1186/s13018-023-04246-x)
Supplement: Supplementary file 2 — Additional file 2. Original SEM photo data. [file 13018_2023_4246_MOESM2_ESM.zip › Supplementary material/RT-PCR/GROUP3-20230201_data.xls]

## Sheet: Results
Block Type	96well
Chemistry	SYBR_GREEN
Experiment File Name	D:\CSH\shengwumo\20230201.eds
Experiment Run End Time	Not Started
Instrument Type	steponeplus
Passive Reference	ROX
Well	Sample Name	Target Name	Task	Reporter	Quencher	RQ	RQ Min	RQ Max	Cт	Cт Mean	Cт SD	ΔCт	ΔCт Mean	ΔCт SE	HK Control ΔCт Mean	HK Control ΔCт SE	ΔΔCт	Automatic Ct Threshold	Ct Threshold	Automatic Baseline	Baseline Start	Baseline End	Efficiency	Tm1	Tm2	Tm3	Comments	HIGHSD	EXPFAIL	MTP
A1	PBS-TA	clfA	UNKNOWN	SYBR	None				24.5215	24.754	0.641299							FALSE	4.49471	FALSE	3	18	1	86.4674	89.8959	82.1444		Y	N	Y
A2	PBS-TA	clfA	UNKNOWN	SYBR	None				25.4791	24.754	0.641299							FALSE	4.49471	FALSE	3	18	1	86.4674	89.8959	82.1444		Y	N	Y
A3	PBS-TA	clfA	UNKNOWN	SYBR	None				24.2614	24.754	0.641299							FALSE	4.49471	FALSE	3	18	1	86.4674	89.8961	82.1443		Y	N	Y
A4	PBS-CMM	clfA	UNKNOWN	SYBR	None				19.8426	19.8893	0.0418261							TRUE	0.936982	TRUE	3	16	1	86.4674	89.8961	82.1443		N	N	Y
A5	PBS-CMM	clfA	UNKNOWN	SYBR	None				19.902	19.8893	0.0418261							TRUE	0.936982	TRUE	3	16	1	86.4722	89.901	82.298		N	N	Y
A6	PBS-CMM	clfA	UNKNOWN	SYBR	None				19.9233	19.8893	0.0418261							TRUE	0.936982	TRUE	3	16	1	86.4722	89.901	82.1489		N	N	Y
A7	PBS-PE	clfA	UNKNOWN	SYBR	None				19.8686	19.8264	0.114267							TRUE	0.936982	TRUE	3	16	1	86.3185	89.7469	81.9959		N	N	Y
A8	PBS-PE	clfA	UNKNOWN	SYBR	None				19.9136	19.8264	0.114267							TRUE	0.936982	TRUE	3	16	1	86.1695	89.7469	81.9959		N	N	Y
A9	PBS-PE	clfA	UNKNOWN	SYBR	None				19.6971	19.8264	0.114267							TRUE	0.936982	TRUE	3	16	1	86.3198	89.7482	81.997		N	N	Y
A10	NC	clfA	UNKNOWN	SYBR	None				Undetermined									TRUE	0.936982	TRUE	3	39	1	67.8362				N	Y	N
B1	PBS-TA	icaA	UNKNOWN	SYBR	None				26.7235	27.0733	0.312159							TRUE	1.20921	TRUE	3	22	1	90.1941				N	N	N
B2	PBS-TA	icaA	UNKNOWN	SYBR	None				27.1728	27.0733	0.312159							TRUE	1.20921	TRUE	3	23	1	90.1941				N	N	N
B3	PBS-TA	icaA	UNKNOWN	SYBR	None				27.3235	27.0733	0.312159							TRUE	1.20921	TRUE	3	23	1	90.1942				N	N	N
B4	PBS-CMM	icaA	UNKNOWN	SYBR	None				27.353	27.4073	0.0473523		7.51795	0.0364767				TRUE	1.20921	TRUE	3	23	1	90.1942				N	N	N
B5	PBS-CMM	icaA	UNKNOWN	SYBR	None				27.429	27.4073	0.0473523		7.51795	0.0364767				TRUE	1.20921	TRUE	3	23	1	90.1991				N	N	N
B6	PBS-CMM	icaA	UNKNOWN	SYBR	None				27.4399	27.4073	0.0473523		7.51795	0.0364767				TRUE	1.20921	TRUE	3	23	1	90.1991				N	N	N
B7	PBS-PE	icaA	UNKNOWN	SYBR	None				27.5914	20.7454	0.181605		0.918922	0.123878				TRUE	1.20921	TRUE	3	16	1	89.8959	86.0204			N	N	Y
B8	PBS-PE	icaA	UNKNOWN	SYBR	None				27.9456	20.7454	0.181605		0.918922	0.123878				TRUE	1.20921	TRUE	3	17	1	90.045				N	N	N
B9	PBS-PE	icaA	UNKNOWN	SYBR	None				27.699	20.7454	0.181605		0.918922	0.123878				TRUE	1.20921	TRUE	3	16	1	90.0464				N	N	N
B10	NC	icaA	UNKNOWN	SYBR	None				Undetermined									TRUE	1.20921	TRUE	3	39	1	67.0908				N	Y	N
C1	PBS-TA	icaB	UNKNOWN	SYBR	None				28.8072	28.7345	0.091224							TRUE	2.36261	TRUE	3	22	1	90.1941				N	N	N
C2	PBS-TA	icaB	UNKNOWN	SYBR	None				28.7642	28.7345	0.091224							TRUE	2.36261	TRUE	3	23	1	90.1941				N	N	N
C3	PBS-TA	icaB	UNKNOWN	SYBR	None				28.6321	28.7345	0.091224							TRUE	2.36261	TRUE	3	23	1	90.1942				N	N	N
C4	PBS-CMM	icaB	UNKNOWN	SYBR	None				28.9217	28.9425	0.0181745		9.05314	0.0263295				TRUE	2.36261	TRUE	3	23	1	90.1942				N	N	N
C5	PBS-CMM	icaB	UNKNOWN	SYBR	None				28.9554	28.9425	0.0181745		9.05314	0.0263295				TRUE	2.36261	TRUE	3	23	1	90.1991				N	N	N
C6	PBS-CMM	icaB	UNKNOWN	SYBR	None				28.9503	28.9425	0.0181745		9.05314	0.0263295				TRUE	2.36261	TRUE	3	23	1	90.1991				N	N	N
C7	PBS-PE	icaB	UNKNOWN	SYBR	None				28.934	28.7744	0.142589		8.948	0.105497				TRUE	2.36261	TRUE	3	23	1	90.045				N	N	N
C8	PBS-PE	icaB	UNKNOWN	SYBR	None				28.6595	28.7744	0.142589		8.948	0.105497				TRUE	2.36261	TRUE	3	23	1	90.045				N	N	N
C9	PBS-PE	icaB	UNKNOWN	SYBR	None				28.7299	28.7744	0.142589		8.948	0.105497				TRUE	2.36261	TRUE	3	23	1	90.0464				N	N	N
C10	NC	icaB	UNKNOWN	SYBR	None				Undetermined									TRUE	2.36261	TRUE	3	39	1	66.3455	87.6614	71.1155		N	Y	Y
D1	PBS-TA	icaD	UNKNOWN	SYBR	None				27.444	27.4517	0.0629578							TRUE	1.33679	TRUE	3	23	1	90.1941				N	N	N
D2	PBS-TA	icaD	UNKNOWN	SYBR	None				27.3929	27.4517	0.0629578							TRUE	1.33679	TRUE	3	23	1	90.1941				N	N	N
D3	PBS-TA	icaD	UNKNOWN	SYBR	None				27.5181	27.4517	0.0629578							TRUE	1.33679	TRUE	3	23	1	90.1942				N	N	N
D4	PBS-CMM	icaD	UNKNOWN	SYBR	None				27.4602	27.5656	0.0924827		7.67632	0.0586017				TRUE	1.33679	TRUE	3	23	1	90.1942				N	N	N
D5	PBS-CMM	icaD	UNKNOWN	SYBR	None				27.6038	27.5656	0.0924827		7.67632	0.0586017				TRUE	1.33679	TRUE	3	23	1	90.1991				N	N	N
D6	PBS-CMM	icaD	UNKNOWN	SYBR	None				27.6329	27.5656	0.0924827		7.67632	0.0586017				TRUE	1.33679	TRUE	3	23	1	90.1991				N	N	N
D7	PBS-PE	icaD	UNKNOWN	SYBR	None				27.9237	20.8475	0.0696153		1.02102	0.077251				TRUE	1.33679	TRUE	3	17	1	89.8959				N	N	N
D8	PBS-PE	icaD	UNKNOWN	SYBR	None				27.7873	20.8475	0.0696153		1.02102	0.077251				TRUE	1.33679	TRUE	3	16	1	89.8959				N	N	N
D9	PBS-PE	icaD	UNKNOWN	SYBR	None				27.8314	20.8475	0.0696153		1.02102	0.077251				TRUE	1.33679	TRUE	3	16	1	90.0464				N	N	N
D10	NC	icaD	UNKNOWN	SYBR	None				Undetermined									TRUE	1.33679	TRUE	3	39	1	66.4946	87.3633	90.1954		N	Y	Y
E1	PBS-TA	icaR	UNKNOWN	SYBR	None				27.514	27.5183	0.111616							TRUE	1.31493	TRUE	3	23	1	90.1941				N	N	N
E2	PBS-TA	icaR	UNKNOWN	SYBR	None				27.4089	27.5183	0.111616							TRUE	1.31493	TRUE	3	23	1	90.1941				N	N	N
E3	PBS-TA	icaR	UNKNOWN	SYBR	None				27.632	27.5183	0.111616							TRUE	1.31493	TRUE	3	23	1	90.1942				N	N	N
E4	PBS-CMM	icaR	UNKNOWN	SYBR	None				27.5076	27.5487	0.0531621		7.65939	0.0390539				TRUE	1.31493	TRUE	3	23	1	90.1942				N	N	N
E5	PBS-CMM	icaR	UNKNOWN	SYBR	None				27.5298	27.5487	0.0531621		7.65939	0.0390539				TRUE	1.31493	TRUE	3	23	1	90.1991				N	N	N
E6	PBS-CMM	icaR	UNKNOWN	SYBR	None				27.6087	27.5487	0.0531621		7.65939	0.0390539				TRUE	1.31493	TRUE	3	23	1	90.1991				N	N	N
E7	PBS-PE	icaR	UNKNOWN	SYBR	None				27.8305	20.8735	0.0560429		1.0471	0.0734795				TRUE	1.31493	TRUE	3	16	1	89.8959				N	N	N
E8	PBS-PE	icaR	UNKNOWN	SYBR	None				27.8533	20.8735	0.0560429		1.0471	0.0734795				TRUE	1.31493	TRUE	3	16	1	89.8959				N	N	N
E9	PBS-PE	icaR	UNKNOWN	SYBR	None				27.9369	20.8735	0.0560429		1.0471	0.0734795				TRUE	1.31493	TRUE	3	17	1	90.0464				N	N	N
E10	NC	icaR	UNKNOWN	SYBR	None				Undetermined									TRUE	1.31493	TRUE	3	39	1	67.538	87.5123	72.0099		N	Y	Y
F1	PBS-TA	16S	UNKNOWN	SYBR	None				18.7143	18.7517	0.0541784							TRUE	0.988775	TRUE	3	15	1	85.7221				N	N	N
F2	PBS-TA	16S	UNKNOWN	SYBR	None				18.7271	18.7517	0.0541784							TRUE	0.988775	TRUE	3	15	1	85.573				N	N	N
F3	PBS-TA	16S	UNKNOWN	SYBR	None				18.8138	18.7517	0.0541784							TRUE	0.988775	TRUE	3	15	1	85.7221				N	N	N
F4	PBS-CMM	16S	UNKNOWN	SYBR	None				18.8702	18.887	0.0287664		-1.00227	0.0293083				TRUE	0.988775	TRUE	3	15	1	85.7221				N	N	N
F5	PBS-CMM	16S	UNKNOWN	SYBR	None				18.8707	18.887	0.0287664		-1.00227	0.0293083				TRUE	0.988775	TRUE	3	15	1	85.7268				N	N	N
F6	PBS-CMM	16S	UNKNOWN	SYBR	None				18.9203	18.887	0.0287664		-1.00227	0.0293083				TRUE	0.988775	TRUE	3	15	1	85.7268				N	N	N
F7	PBS-PE	16S	UNKNOWN	SYBR	None				18.7972	18.7911	0.0510516		-1.03537	0.0722568				TRUE	0.988775	TRUE	3	15	1	85.4242				N	N	N
F8	PBS-PE	16S	UNKNOWN	SYBR	None				18.8388	18.7911	0.0510516		-1.03537	0.0722568				TRUE	0.988775	TRUE	3	15	1	85.4242				N	N	N
F9	PBS-PE	16S	UNKNOWN	SYBR	None				18.7372	18.7911	0.0510516		-1.03537	0.0722568				TRUE	0.988775	TRUE	3	15	1	85.4254				N	N	N
F10	NC	16S	UNKNOWN	SYBR	None				Undetermined									TRUE	0.988775	TRUE	3	39	1	67.6871	72.1589	87.5123		N	Y	Y
Analysis Type	Singleplex
Endogenous Control	clfA
RQ Min/Max Confidence Level	95.0
Reference Sample	PBS-TA
