# Supplementary material for: The effect and mechanism of iodophors on the adhesion and virulence of Staphylococcus aureus biofilms attached to artificial joint materials
Source: J Orthop Surg Res. 2023 Oct 5;18:756. doi: 10.1186/s13018-023-04246-x (PMC10557172; doi:10.1186/s13018-023-04246-x)
Supplement: Supplementary file 2 — Additional file 2. Original SEM photo data. [file 13018_2023_4246_MOESM2_ESM.zip › Supplementary material/RT-PCR/GROUP3-20230206_data.xls]

## Sheet: Results
Block Type	96well
Chemistry	SYBR_GREEN
Experiment File Name	D:\CSH\shengwumo\20230206.eds
Experiment Run End Time	2023-06-30 20:11:09 PM CST
Instrument Type	steponeplus
Passive Reference	ROX
Well	Sample Name	Target Name	Task	Reporter	Quencher	RQ	RQ Min	RQ Max	Cт	Cт Mean	Cт SD	ΔCт	ΔCт Mean	ΔCт SE	HK Control ΔCт Mean	HK Control ΔCт SE	ΔΔCт	Automatic Ct Threshold	Ct Threshold	Automatic Baseline	Baseline Start	Baseline End	Efficiency	Tm1	Tm2	Tm3	Comments	EXPFAIL	MTP
A1	I-TA	clfA	UNKNOWN	SYBR	None				27.1764	27.0886	0.0919954							FALSE	0.916447	FALSE	3	15	1	90.1911				N	N
A2	I-TA	clfA	UNKNOWN	SYBR	None				26.9929	27.0886	0.0919954							FALSE	0.916447	FALSE	3	15	1	90.1911				N	N
A3	I-TA	clfA	UNKNOWN	SYBR	None				27.0966	27.0886	0.0919954							FALSE	0.916447	FALSE	3	15	1	90.1942				N	N
A4	I-CMM	clfA	UNKNOWN	SYBR	None				29.9253	29.8636	0.0957764							TRUE	1.40006	TRUE	3	25	1	82.2953				N	N
A5	I-CMM	clfA	UNKNOWN	SYBR	None				29.9122	29.8636	0.0957764							TRUE	1.40006	TRUE	3	25	1	82.1495				N	N
A6	I-CMM	clfA	UNKNOWN	SYBR	None				29.7533	29.8636	0.0957764							TRUE	1.40006	TRUE	3	25	1	82.1495				N	N
A7	I-PE	clfA	UNKNOWN	SYBR	None				28.5695	28.5965	0.057648							TRUE	1.40006	TRUE	3	23	1	90.041				N	N
A8	I-PE	clfA	UNKNOWN	SYBR	None				28.6627	28.5965	0.057648							TRUE	1.40006	TRUE	3	23	1	90.041				N	N
A9	I-PE	clfA	UNKNOWN	SYBR	None				28.5573	28.5965	0.057648							TRUE	1.40006	TRUE	3	23	1	90.0441				N	N
A10	NC	clfA	UNKNOWN	SYBR	None				Undetermined									TRUE	1.40006	TRUE	3	39	1	68.1338				Y	N
B1	I-TA	icaA	UNKNOWN	SYBR	None				28.6722	28.6956	0.125392							TRUE	1.39713	TRUE	3	23	1	90.1911				N	N
B2	I-TA	icaA	UNKNOWN	SYBR	None				28.5836	28.6956	0.125392							TRUE	1.39713	TRUE	3	23	1	90.1911				N	N
B3	I-TA	icaA	UNKNOWN	SYBR	None				28.8311	28.6956	0.125392							TRUE	1.39713	TRUE	3	23	1	90.1942				N	N
B4	I-CMM	icaA	UNKNOWN	SYBR	None				29.9161	29.8637	0.0872777		7.3115e-05	0.074812				TRUE	1.39713	TRUE	3	25	1	82.1462				N	N
B5	I-CMM	icaA	UNKNOWN	SYBR	None				29.9121	29.8637	0.0872777		7.3115e-05	0.074812				TRUE	1.39713	TRUE	3	25	1	82.0004				N	N
B6	I-CMM	icaA	UNKNOWN	SYBR	None				29.7629	29.8637	0.0872777		7.3115e-05	0.074812				TRUE	1.39713	TRUE	3	24	1	82.0004				N	N
B7	I-PE	icaA	UNKNOWN	SYBR	None				28.5162	28.4827	0.0313086		-0.113824	0.0378749				TRUE	1.39713	TRUE	3	23	1	90.041				N	N
B8	I-PE	icaA	UNKNOWN	SYBR	None				28.4542	28.4827	0.0313086		-0.113824	0.0378749				TRUE	1.39713	TRUE	3	23	1	90.041				N	N
B9	I-PE	icaA	UNKNOWN	SYBR	None				28.4775	28.4827	0.0313086		-0.113824	0.0378749				TRUE	1.39713	TRUE	3	23	1	90.0441				N	N
B10	NC	icaA	UNKNOWN	SYBR	None				Undetermined									TRUE	1.39713	TRUE	3	39	1	86.914	69.0281	72.1581		Y	Y
C1	I-TA	icaB	UNKNOWN	SYBR	None				28.8647	28.8848	0.0207367							TRUE	1.54171	TRUE	3	23	1	90.1911				N	N
C2	I-TA	icaB	UNKNOWN	SYBR	None				28.9061	28.8848	0.0207367							TRUE	1.54171	TRUE	3	23	1	90.0421				N	N
C3	I-TA	icaB	UNKNOWN	SYBR	None				28.8837	28.8848	0.0207367							TRUE	1.54171	TRUE	3	23	1	90.1942				N	N
C4	I-CMM	icaB	UNKNOWN	SYBR	None				29.9502	29.9437	0.0199758		0.0801131	0.0564864				TRUE	1.54171	TRUE	3	24	1	81.8482				N	N
C5	I-CMM	icaB	UNKNOWN	SYBR	None				29.9213	29.9437	0.0199758		0.0801131	0.0564864				TRUE	1.54171	TRUE	3	24	1	82.1495				N	N
C6	I-CMM	icaB	UNKNOWN	SYBR	None				29.9596	29.9437	0.0199758		0.0801131	0.0564864				TRUE	1.54171	TRUE	3	24	1	82.0004				N	N
C7	I-PE	icaB	UNKNOWN	SYBR	None				28.6186	28.6142	0.0174627		0.0177472	0.0347766				TRUE	1.54171	TRUE	3	23	1	89.8919				N	N
C8	I-PE	icaB	UNKNOWN	SYBR	None				28.595	28.6142	0.0174627		0.0177472	0.0347766				TRUE	1.54171	TRUE	3	23	1	89.8919				N	N
C9	I-PE	icaB	UNKNOWN	SYBR	None				28.6291	28.6142	0.0174627		0.0177472	0.0347766				TRUE	1.54171	TRUE	3	23	1	90.0441				N	N
C10	NC	icaB	UNKNOWN	SYBR	None				Undetermined									TRUE	1.54171	TRUE	3	39	1	66.4943	82.2935	69.6243		Y	Y
D1	I-TA	icaD	UNKNOWN	SYBR	None				28.6545	28.7497	0.0890596							TRUE	1.47291	TRUE	3	23	1	90.1911				N	N
D2	I-TA	icaD	UNKNOWN	SYBR	None				28.7635	28.7497	0.0890596							TRUE	1.47291	TRUE	3	23	1	90.0421				N	N
D3	I-TA	icaD	UNKNOWN	SYBR	None				28.831	28.7497	0.0890596							TRUE	1.47291	TRUE	3	23	1	90.1942				N	N
D4	I-CMM	icaD	UNKNOWN	SYBR	None				29.9173	29.9361	0.0203273		0.0724328	0.0565282				TRUE	1.47291	TRUE	3	25	1	82.1462				N	N
D5	I-CMM	icaD	UNKNOWN	SYBR	None				29.9576	29.9361	0.0203273		0.0724328	0.0565282				TRUE	1.47291	TRUE	3	25	1	82.0004				N	N
D6	I-CMM	icaD	UNKNOWN	SYBR	None				29.9332	29.9361	0.0203273		0.0724328	0.0565282				TRUE	1.47291	TRUE	3	24	1	81.8514				N	N
D7	I-PE	icaD	UNKNOWN	SYBR	None				28.5812	28.5947	0.0700016		-0.00183423	0.0523562				TRUE	1.47291	TRUE	3	23	1	89.8919				N	N
D8	I-PE	icaD	UNKNOWN	SYBR	None				28.5324	28.5947	0.0700016		-0.00183423	0.0523562				TRUE	1.47291	TRUE	3	23	1	89.8919				N	N
D9	I-PE	icaD	UNKNOWN	SYBR	None				28.6704	28.5947	0.0700016		-0.00183423	0.0523562				TRUE	1.47291	TRUE	3	23	1	90.0441				N	N
D10	NC	icaD	UNKNOWN	SYBR	None				Undetermined									TRUE	1.47291	TRUE	3	39	1	66.7924	71.86	87.9574		Y	Y
E1	I-TA	icaR	UNKNOWN	SYBR	None				28.9685	28.9284	0.0786031							TRUE	1.50984	TRUE	3	23	1	90.1911				N	N
E2	I-TA	icaR	UNKNOWN	SYBR	None				28.8379	28.9284	0.0786031							TRUE	1.50984	TRUE	3	23	1	90.0421				N	N
E3	I-TA	icaR	UNKNOWN	SYBR	None				28.9789	28.9284	0.0786031							TRUE	1.50984	TRUE	3	23	1	90.1942				N	N
E4	I-CMM	icaR	UNKNOWN	SYBR	None				28.5288	28.7097	0.204571		-1.15389	0.130413				TRUE	1.50984	TRUE	3	23	1	90.0451	80.9539			N	Y
E5	I-CMM	icaR	UNKNOWN	SYBR	None				28.6686	28.7097	0.204571		-1.15389	0.130413				TRUE	1.50984	TRUE	3	23	1	89.8995	80.9572			N	Y
E6	I-CMM	icaR	UNKNOWN	SYBR	None				28.9317	28.7097	0.204571		-1.15389	0.130413				TRUE	1.50984	TRUE	3	23	1	80.9572	89.7504			N	Y
E7	I-PE	icaR	UNKNOWN	SYBR	None				28.652	28.4749	0.154589		-0.12163	0.0952558				TRUE	1.50984	TRUE	3	23	1	89.8919				N	N
E8	I-PE	icaR	UNKNOWN	SYBR	None				28.4051	28.4749	0.154589		-0.12163	0.0952558				TRUE	1.50984	TRUE	3	23	1	89.8919				N	N
E9	I-PE	icaR	UNKNOWN	SYBR	None				28.3674	28.4749	0.154589		-0.12163	0.0952558				TRUE	1.50984	TRUE	3	23	1	89.895				N	N
E10	NC	icaR	UNKNOWN	SYBR	None				Undetermined									TRUE	1.50984	TRUE	3	39	1	68.4319	72.4562			Y	Y
F1	I-TA	16S	UNKNOWN	SYBR	None				21.7296	21.8398	0.113213							TRUE	2.22924	TRUE	3	17	1	84.8269				N	N
F2	I-TA	16S	UNKNOWN	SYBR	None				21.834	21.8398	0.113213							TRUE	2.22924	TRUE	3	17	1	84.6779				N	N
F3	I-TA	16S	UNKNOWN	SYBR	None				21.9558	21.8398	0.113213							TRUE	2.22924	TRUE	3	17	1	84.8289				N	N
F4	I-CMM	16S	UNKNOWN	SYBR	None				21.8286	21.9068	0.0677539		-7.95679	0.067734				TRUE	2.22924	TRUE	3	16	1	84.8289				N	N
F5	I-CMM	16S	UNKNOWN	SYBR	None				21.9433	21.9068	0.0677539		-7.95679	0.067734				TRUE	2.22924	TRUE	3	17	1	84.8322				N	N
F6	I-CMM	16S	UNKNOWN	SYBR	None				21.9485	21.9068	0.0677539		-7.95679	0.067734				TRUE	2.22924	TRUE	3	17	1	84.8322				N	N
F7	I-PE	16S	UNKNOWN	SYBR	None				21.7701	21.782	0.0297058		-6.81453	0.0374421				TRUE	2.22924	TRUE	3	16	1	84.6763				N	N
F8	I-PE	16S	UNKNOWN	SYBR	None				21.76	21.782	0.0297058		-6.81453	0.0374421				TRUE	2.22924	TRUE	3	16	1	84.6763				N	N
F9	I-PE	16S	UNKNOWN	SYBR	None				21.8158	21.782	0.0297058		-6.81453	0.0374421				TRUE	2.22924	TRUE	3	17	1	84.6783				N	N
F10	NC	16S	UNKNOWN	SYBR	None				Undetermined									TRUE	2.22924	TRUE	3	39	1	68.73	72.3072			Y	Y
Analysis Type	Singleplex
Endogenous Control	clfA
RQ Min/Max Confidence Level	95.0
Reference Sample	I-TA
