# Supplementary material for: The effect and mechanism of iodophors on the adhesion and virulence of Staphylococcus aureus biofilms attached to artificial joint materials
Source: J Orthop Surg Res. 2023 Oct 5;18:756. doi: 10.1186/s13018-023-04246-x (PMC10557172; doi:10.1186/s13018-023-04246-x)
Supplement: Supplementary file 2 — Additional file 2. Original SEM photo data. [file 13018_2023_4246_MOESM2_ESM.zip › Supplementary material/RT-PCR/GRUOUP1-20230209.eds]

## Sheet: Sheet1
Well	Sample Name	Target Name	Task	Reporter	Quencher	Ct	Ct Mean	Ct SD	Rn	Delta Rn	Quantity	Quantity Mean	Quantity SD
13	PBS-TA	clfA	UNKNOWN	SYBR	None	22.1615	20.5478	1.12337	8.17449	7.99961	N/A	N/A	N/A
14	PBS-TA	clfA	UNKNOWN	SYBR	None	20.1326	20.5478	1.12337	8.49592	8.29773	N/A	N/A	N/A
15	PBS-TA	clfA	UNKNOWN	SYBR	None	20.3305	20.5478	1.12337	8.65028	8.43367	N/A	N/A	N/A
16	PBS-TA	clfA	UNKNOWN	SYBR	None	19.5668	20.5478	1.12337	8.25232	8.02214	N/A	N/A	N/A
17	PBS-CMM	clfA	UNKNOWN	SYBR	None	19.7949	19.7696	0.599072	8.57374	8.31444	N/A	N/A	N/A
18	PBS-CMM	clfA	UNKNOWN	SYBR	None	20.2834	19.7696	0.599072	8.55369	8.31014	N/A	N/A	N/A
19	PBS-CMM	clfA	UNKNOWN	SYBR	None	18.9227	19.7696	0.599072	8.9304	8.69085	N/A	N/A	N/A
20	PBS-CMM	clfA	UNKNOWN	SYBR	None	20.0773	19.7696	0.599072	8.46799	8.20298	N/A	N/A	N/A
21	PBS-PE	clfA	UNKNOWN	SYBR	None	19.8517	20.1938	0.570526	8.88785	8.65836	N/A	N/A	N/A
22	PBS-PE	clfA	UNKNOWN	SYBR	None	19.8773	20.1938	0.570526	9.08119	8.86169	N/A	N/A	N/A
23	PBS-PE	clfA	UNKNOWN	SYBR	None	20.8524	20.1938	0.570526	9.33814	9.16496	N/A	N/A	N/A
24	NC	clfA	UNKNOWN	SYBR	None	21.2878	21.2878	N/A	8.58704	8.25627	N/A	N/A	N/A
25	PBS-TA	luk	UNKNOWN	FAM	NFQ-MGB	20.1299	20.4725	0.279548	1.75372	0.466701	N/A	N/A	N/A
26	PBS-TA	luk	UNKNOWN	FAM	NFQ-MGB	20.5068	20.4725	0.279548	1.67267	0.439063	N/A	N/A	N/A
27	PBS-TA	luk	UNKNOWN	FAM	NFQ-MGB	20.4419	20.4725	0.279548	1.5971	0.441922	N/A	N/A	N/A
28	PBS-TA	luk	UNKNOWN	FAM	NFQ-MGB	20.8116	20.4725	0.279548	1.6744	0.417901	N/A	N/A	N/A
29	PBS-CMM	luk	UNKNOWN	FAM	NFQ-MGB	20.977	20.4978	0.359241	1.65664	0.396012	N/A	N/A	N/A
30	PBS-CMM	luk	UNKNOWN	FAM	NFQ-MGB	20.5396	20.4978	0.359241	1.66879	0.414129	N/A	N/A	N/A
31	PBS-CMM	luk	UNKNOWN	FAM	NFQ-MGB	20.1371	20.4978	0.359241	1.70004	0.455039	N/A	N/A	N/A
32	PBS-CMM	luk	UNKNOWN	FAM	NFQ-MGB	20.3375	20.4978	0.359241	1.70748	0.459334	N/A	N/A	N/A
33	PBS-PE	luk	UNKNOWN	FAM	NFQ-MGB	20.198	20.2068	0.0222738	1.7108	0.476968	N/A	N/A	N/A
34	PBS-PE	luk	UNKNOWN	FAM	NFQ-MGB	20.1903	20.2068	0.0222738	1.76875	0.500417	N/A	N/A	N/A
35	PBS-PE	luk	UNKNOWN	FAM	NFQ-MGB	20.2322	20.2068	0.0222738	1.76064	0.485977	N/A	N/A	N/A
36	NC	luk	UNKNOWN	FAM	NFQ-MGB	20.0531	20.0531	N/A	1.31095	0.512431	N/A	N/A	N/A
37	PBS-TA	icaR	UNKNOWN	FAM	NFQ-MGB	22.5064	21.4371	0.728843	1.30403	1.24063	N/A	N/A	N/A
38	PBS-TA	icaR	UNKNOWN	FAM	NFQ-MGB	20.924	21.4371	0.728843	1.34809	1.27755	N/A	N/A	N/A
39	PBS-TA	icaR	UNKNOWN	FAM	NFQ-MGB	21.032	21.4371	0.728843	1.34137	1.27914	N/A	N/A	N/A
40	PBS-TA	icaR	UNKNOWN	FAM	NFQ-MGB	21.2861	21.4371	0.728843	1.39524	1.33521	N/A	N/A	N/A
41	PBS-CMM	icaR	UNKNOWN	FAM	NFQ-MGB	21.9635	21.2973	1.03587	1.31733	1.23029	N/A	N/A	N/A
42	PBS-CMM	icaR	UNKNOWN	FAM	NFQ-MGB	22.1114	21.2973	1.03587	1.33316	1.2237	N/A	N/A	N/A
43	PBS-CMM	icaR	UNKNOWN	FAM	NFQ-MGB	19.8441	21.2973	1.03587	1.48695	1.39372	N/A	N/A	N/A
44	PBS-CMM	icaR	UNKNOWN	FAM	NFQ-MGB	21.2704	21.2973	1.03587	1.35165	1.26126	N/A	N/A	N/A
45	PBS-PE	icaR	UNKNOWN	FAM	NFQ-MGB	20.152	22.8103	2.30825	1.40098	1.32506	N/A	N/A	N/A
46	PBS-PE	icaR	UNKNOWN	FAM	NFQ-MGB	23.9713	22.8103	2.30825	1.32741	1.26965	N/A	N/A	N/A
47	PBS-PE	icaR	UNKNOWN	FAM	NFQ-MGB	24.3075	22.8103	2.30825	1.33943	1.26471	N/A	N/A	N/A
48	NC	icaR	UNKNOWN	FAM	NFQ-MGB	24.5985	24.5985	N/A	1.38057	1.34023	N/A	N/A	N/A
49	PBS-TA	icaA	UNKNOWN	FAM	NFQ-MGB	22.4023	22.2687	0.254511	1.80611	1.74998	N/A	N/A	N/A
50	PBS-TA	icaA	UNKNOWN	FAM	NFQ-MGB	22.1669	22.2687	0.254511	1.84339	1.78851	N/A	N/A	N/A
51	PBS-TA	icaA	UNKNOWN	FAM	NFQ-MGB	22.5407	22.2687	0.254511	1.80566	1.75049	N/A	N/A	N/A
52	PBS-TA	icaA	UNKNOWN	FAM	NFQ-MGB	21.9652	22.2687	0.254511	1.81339	1.71622	N/A	N/A	N/A
53	PBS-CMM	icaA	UNKNOWN	FAM	NFQ-MGB	22.9522	22.3575	1.09052	1.85191	1.76644	N/A	N/A	N/A
54	PBS-CMM	icaA	UNKNOWN	FAM	NFQ-MGB	22.8141	22.3575	1.09052	1.85282	1.77039	N/A	N/A	N/A
55	PBS-CMM	icaA	UNKNOWN	FAM	NFQ-MGB	22.9393	22.3575	1.09052	1.88955	1.80898	N/A	N/A	N/A
56	PBS-CMM	icaA	UNKNOWN	FAM	NFQ-MGB	20.7244	22.3575	1.09052	1.88643	1.80797	N/A	N/A	N/A
57	PBS-PE	icaA	UNKNOWN	FAM	NFQ-MGB	21.4226	22.0793	0.970015	1.86137	1.8093	N/A	N/A	N/A
58	PBS-PE	icaA	UNKNOWN	FAM	NFQ-MGB	21.622	22.0793	0.970015	1.86202	1.82322	N/A	N/A	N/A
59	PBS-PE	icaA	UNKNOWN	FAM	NFQ-MGB	23.1935	22.0793	0.970015	1.86125	1.79379	N/A	N/A	N/A
60	NC	icaA	UNKNOWN	FAM	NFQ-MGB	22.8228	22.8228	N/A	1.78099	1.73566	N/A	N/A	N/A
61	PBS-TA	icaB	UNKNOWN	FAM	NFQ-MGB	19.9022	21.2238	1.12926	1.44339	1.34893	N/A	N/A	N/A
62	PBS-TA	icaB	UNKNOWN	FAM	NFQ-MGB	21.0789	21.2238	1.12926	1.54752	1.47037	N/A	N/A	N/A
63	PBS-TA	icaB	UNKNOWN	FAM	NFQ-MGB	21.2558	21.2238	1.12926	1.47513	1.39808	N/A	N/A	N/A
64	PBS-TA	icaB	UNKNOWN	FAM	NFQ-MGB	22.6581	21.2238	1.12926	1.51141	1.43871	N/A	N/A	N/A
65	PBS-CMM	icaB	UNKNOWN	FAM	NFQ-MGB	22.7155	22.3236	0.837763	1.50809	1.41414	N/A	N/A	N/A
66	PBS-CMM	icaB	UNKNOWN	FAM	NFQ-MGB	23.1854	22.3236	0.837763	1.51786	1.43937	N/A	N/A	N/A
67	PBS-CMM	icaB	UNKNOWN	FAM	NFQ-MGB	21.2367	22.3236	0.837763	1.64209	1.55502	N/A	N/A	N/A
68	PBS-CMM	icaB	UNKNOWN	FAM	NFQ-MGB	22.1566	22.3236	0.837763	1.5251	1.40899	N/A	N/A	N/A
69	PBS-PE	icaB	UNKNOWN	FAM	NFQ-MGB	22.3965	23.0174	0.691511	1.59304	1.52388	N/A	N/A	N/A
70	PBS-PE	icaB	UNKNOWN	FAM	NFQ-MGB	22.893	23.0174	0.691511	1.57548	1.48151	N/A	N/A	N/A
71	PBS-PE	icaB	UNKNOWN	FAM	NFQ-MGB	23.7627	23.0174	0.691511	1.57964	1.50254	N/A	N/A	N/A
72	NC	icaB	UNKNOWN	FAM	NFQ-MGB	23.9527	23.9527	N/A	1.45623	1.40362	N/A	N/A	N/A
73	PBS-TA	icaD	UNKNOWN	FAM	NFQ-MGB	21.4158	21.6548	0.996393	1.73898	1.67703	N/A	N/A	N/A
74	PBS-TA	icaD	UNKNOWN	FAM	NFQ-MGB	20.7612	21.6548	0.996393	1.63305	1.5631	N/A	N/A	N/A
75	PBS-TA	icaD	UNKNOWN	FAM	NFQ-MGB	21.3603	21.6548	0.996393	1.68164	1.62074	N/A	N/A	N/A
76	PBS-TA	icaD	UNKNOWN	FAM	NFQ-MGB	23.0817	21.6548	0.996393	1.71129	1.65544	N/A	N/A	N/A
77	PBS-CMM	icaD	UNKNOWN	FAM	NFQ-MGB	22.9452	22.6693	0.74845	1.68618	1.58264	N/A	N/A	N/A
78	PBS-CMM	icaD	UNKNOWN	FAM	NFQ-MGB	23.2105	22.6693	0.74845	1.73611	1.64411	N/A	N/A	N/A
79	PBS-CMM	icaD	UNKNOWN	FAM	NFQ-MGB	21.5616	22.6693	0.74845	1.7296	1.63715	N/A	N/A	N/A
80	PBS-CMM	icaD	UNKNOWN	FAM	NFQ-MGB	22.9599	22.6693	0.74845	1.73376	1.64098	N/A	N/A	N/A
81	PBS-PE	icaD	UNKNOWN	FAM	NFQ-MGB	22.0932	22.8352	0.654154	1.77787	1.70903	N/A	N/A	N/A
82	PBS-PE	icaD	UNKNOWN	FAM	NFQ-MGB	23.0835	22.8352	0.654154	1.76791	1.71638	N/A	N/A	N/A
83	PBS-PE	icaD	UNKNOWN	FAM	NFQ-MGB	23.3288	22.8352	0.654154	1.70253	1.64863	N/A	N/A	N/A
84	NC	icaD	UNKNOWN	FAM	NFQ-MGB	24.151	24.151	N/A	1.7477	1.67589	N/A	N/A	N/A
85	PBS-TA	16S	UNKNOWN	FAM	NFQ-MGB	11.3373	12.0281	0.754729	1.81005	1.82366	N/A	N/A	N/A
86	PBS-TA	16S	UNKNOWN	FAM	NFQ-MGB	11.483	12.0281	0.754729	1.67493	1.67997	N/A	N/A	N/A
87	PBS-TA	16S	UNKNOWN	FAM	NFQ-MGB	12.3541	12.0281	0.754729	1.58064	1.41722	N/A	N/A	N/A
88	PBS-TA	16S	UNKNOWN	FAM	NFQ-MGB	12.9381	12.0281	0.754729	1.47775	1.2736	N/A	N/A	N/A
89	PBS-CMM	16S	UNKNOWN	FAM	NFQ-MGB	12.6249	12.4234	0.277385	1.82279	1.68416	N/A	N/A	N/A
90	PBS-CMM	16S	UNKNOWN	FAM	NFQ-MGB	12.6113	12.4234	0.277385	1.7937	1.65283	N/A	N/A	N/A
91	PBS-CMM	16S	UNKNOWN	FAM	NFQ-MGB	12.0299	12.4234	0.277385	1.77616	1.66594	N/A	N/A	N/A
92	PBS-CMM	16S	UNKNOWN	FAM	NFQ-MGB	12.4276	12.4234	0.277385	1.85844	1.7716	N/A	N/A	N/A
93	PBS-PE	16S	UNKNOWN	FAM	NFQ-MGB	12.283	10.6791	1.39308	1.88951	1.77779	N/A	N/A	N/A
94	PBS-PE	16S	UNKNOWN	FAM	NFQ-MGB	9.77099	10.6791	1.39308	1.8823	1.89682	N/A	N/A	N/A
95	PBS-PE	16S	UNKNOWN	FAM	NFQ-MGB	9.98332	10.6791	1.39308	1.82386	1.81845	N/A	N/A	N/A
96	NC	16S	UNKNOWN	FAM	NFQ-MGB	9.86927	9.86927	N/A	1.63923	1.57294	N/A	N/A	N/A
