# Supplementary material for: The effect and mechanism of iodophors on the adhesion and virulence of Staphylococcus aureus biofilms attached to artificial joint materials
Source: J Orthop Surg Res. 2023 Oct 5;18:756. doi: 10.1186/s13018-023-04246-x (PMC10557172; doi:10.1186/s13018-023-04246-x)
Supplement: Supplementary file 2 — Additional file 2. Original SEM photo data. [file 13018_2023_4246_MOESM2_ESM.zip › Supplementary material/RT-PCR/RROUP1-20230209_data.xls]

## Sheet: Results
Block Type	96well
Chemistry	TAQMAN
Experiment File Name	D:\CSH\shengwumo\20230209-1.eds
Experiment Run End Time	2023-02-09 21:26:10 PM CST
Instrument Type	steponeplus
Passive Reference	ROX
Well	Sample Name	Target Name	Task	Reporter	Quencher	Cт	Cт Mean	Cт SD	Quantity	Quantity Mean	Quantity SD	Automatic Ct Threshold	Ct Threshold	Automatic Baseline	Baseline Start	Baseline End	Comments	HIGHSD	OUTLIERRG
A1																		N	N
A2																		N	N
A3																		N	N
A4																		N	N
A5																		N	N
A6																		N	N
A7																		N	N
A8																		N	N
A9																		N	N
A10																		N	N
A11																		N	N
A12																		N	N
B1	PBS-TA	clfA	UNKNOWN	SYBR	None	22.1615	20.5478	1.12337				TRUE	1.00318	TRUE	3	14		Y	N
B2	PBS-TA	clfA	UNKNOWN	SYBR	None	20.1326	20.5478	1.12337				TRUE	1.00318	TRUE	3	12		Y	N
B3	PBS-TA	clfA	UNKNOWN	SYBR	None	20.3305	20.5478	1.12337				TRUE	1.00318	TRUE	3	13		Y	N
B4	PBS-TA	clfA	UNKNOWN	SYBR	None	19.5668	20.5478	1.12337				TRUE	1.00318	TRUE	3	12		Y	N
B5	PBS-CMM	clfA	UNKNOWN	SYBR	None	19.7949	19.7696	0.599072				TRUE	1.00318	TRUE	3	11		Y	N
B6	PBS-CMM	clfA	UNKNOWN	SYBR	None	20.2834	19.7696	0.599072				TRUE	1.00318	TRUE	3	12		Y	N
B7	PBS-CMM	clfA	UNKNOWN	SYBR	None	18.9227	19.7696	0.599072				TRUE	1.00318	TRUE	3	11		Y	N
B8	PBS-CMM	clfA	UNKNOWN	SYBR	None	20.0773	19.7696	0.599072				TRUE	1.00318	TRUE	3	12		Y	N
B9	PBS-PE	clfA	UNKNOWN	SYBR	None	19.8517	20.1938	0.570526				TRUE	1.00318	TRUE	3	13		Y	N
B10	PBS-PE	clfA	UNKNOWN	SYBR	None	19.8773	20.1938	0.570526				TRUE	1.00318	TRUE	3	13		Y	N
B11	PBS-PE	clfA	UNKNOWN	SYBR	None	20.8524	20.1938	0.570526				TRUE	1.00318	TRUE	3	12		Y	Y
B12	NC	clfA	UNKNOWN	SYBR	None							TRUE	1.00318	TRUE	3	13		N	N
C1	PBS-TA	luk	UNKNOWN	FAM	NFQ-MGB	20.1299	20.4725	0.279548				TRUE	0.0308454	TRUE	3	18		N	N
C2	PBS-TA	luk	UNKNOWN	FAM	NFQ-MGB	20.5068	20.4725	0.279548				TRUE	0.0308454	TRUE	3	19		N	N
C3	PBS-TA	luk	UNKNOWN	FAM	NFQ-MGB	20.4419	20.4725	0.279548				TRUE	0.0308454	TRUE	3	19		N	N
C4	PBS-TA	luk	UNKNOWN	FAM	NFQ-MGB	20.8116	20.4725	0.279548				TRUE	0.0308454	TRUE	3	19		N	N
C5	PBS-CMM	luk	UNKNOWN	FAM	NFQ-MGB	20.977	20.4978	0.359241				TRUE	0.0308454	TRUE	3	19		N	N
C6	PBS-CMM	luk	UNKNOWN	FAM	NFQ-MGB	20.5396	20.4978	0.359241				TRUE	0.0308454	TRUE	3	18		N	N
C7	PBS-CMM	luk	UNKNOWN	FAM	NFQ-MGB	20.1371	20.4978	0.359241				TRUE	0.0308454	TRUE	3	18		N	N
C8	PBS-CMM	luk	UNKNOWN	FAM	NFQ-MGB	20.3375	20.4978	0.359241				TRUE	0.0308454	TRUE	3	19		N	N
C9	PBS-PE	luk	UNKNOWN	FAM	NFQ-MGB	20.198	20.2068	0.0222738				TRUE	0.0308454	TRUE	3	19		N	N
C10	PBS-PE	luk	UNKNOWN	FAM	NFQ-MGB	20.1903	20.2068	0.0222738				TRUE	0.0308454	TRUE	3	19		N	N
C11	PBS-PE	luk	UNKNOWN	FAM	NFQ-MGB	20.2322	20.2068	0.0222738				TRUE	0.0308454	TRUE	3	19		N	N
C12	NC	luk	UNKNOWN	FAM	NFQ-MGB							TRUE	0.0308454	TRUE	3	19		N	N
D1	PBS-TA	icaR	UNKNOWN	FAM	NFQ-MGB	22.5064	21.4371	0.728843				TRUE	0.122774	TRUE	3	18		Y	N
D2	PBS-TA	icaR	UNKNOWN	FAM	NFQ-MGB	20.924	21.4371	0.728843				TRUE	0.122774	TRUE	3	17		Y	N
D3	PBS-TA	icaR	UNKNOWN	FAM	NFQ-MGB	21.032	21.4371	0.728843				TRUE	0.122774	TRUE	3	17		Y	N
D4	PBS-TA	icaR	UNKNOWN	FAM	NFQ-MGB	21.2861	21.4371	0.728843				TRUE	0.122774	TRUE	3	17		Y	N
D5	PBS-CMM	icaR	UNKNOWN	FAM	NFQ-MGB	21.9635	21.2973	1.03587				TRUE	0.122774	TRUE	3	18		Y	N
D6	PBS-CMM	icaR	UNKNOWN	FAM	NFQ-MGB	22.1114	21.2973	1.03587				TRUE	0.122774	TRUE	3	18		Y	N
D7	PBS-CMM	icaR	UNKNOWN	FAM	NFQ-MGB	19.8441	21.2973	1.03587				TRUE	0.122774	TRUE	3	16		Y	N
D8	PBS-CMM	icaR	UNKNOWN	FAM	NFQ-MGB	21.2704	21.2973	1.03587				TRUE	0.122774	TRUE	3	17		Y	N
D9	PBS-PE	icaR	UNKNOWN	FAM	NFQ-MGB	20.152	22.8103	2.30825				TRUE	0.122774	TRUE	3	16		Y	N
D10	PBS-PE	icaR	UNKNOWN	FAM	NFQ-MGB	23.9713	22.8103	2.30825				TRUE	0.122774	TRUE	3	20		Y	N
D11	PBS-PE	icaR	UNKNOWN	FAM	NFQ-MGB	24.3075	22.8103	2.30825				TRUE	0.122774	TRUE	3	20		Y	N
D12	NC	icaR	UNKNOWN	FAM	NFQ-MGB							TRUE	0.122774	TRUE	3	20		N	N
E1	PBS-TA	icaA	UNKNOWN	FAM	NFQ-MGB	22.4023	22.2687	0.254511				TRUE	0.334643	TRUE	3	16		N	N
E2	PBS-TA	icaA	UNKNOWN	FAM	NFQ-MGB	22.1669	22.2687	0.254511				TRUE	0.334643	TRUE	3	16		N	N
E3	PBS-TA	icaA	UNKNOWN	FAM	NFQ-MGB	22.5407	22.2687	0.254511				TRUE	0.334643	TRUE	3	17		N	N
E4	PBS-TA	icaA	UNKNOWN	FAM	NFQ-MGB	21.9652	22.2687	0.254511				TRUE	0.334643	TRUE	3	16		N	N
E5	PBS-CMM	icaA	UNKNOWN	FAM	NFQ-MGB	22.9522	22.3575	1.09052				TRUE	0.334643	TRUE	3	17		Y	N
E6	PBS-CMM	icaA	UNKNOWN	FAM	NFQ-MGB	22.8141	22.3575	1.09052				TRUE	0.334643	TRUE	3	17		Y	N
E7	PBS-CMM	icaA	UNKNOWN	FAM	NFQ-MGB	22.9393	22.3575	1.09052				TRUE	0.334643	TRUE	3	17		Y	N
E8	PBS-CMM	icaA	UNKNOWN	FAM	NFQ-MGB	20.7244	22.3575	1.09052				TRUE	0.334643	TRUE	3	15		Y	Y
E9	PBS-PE	icaA	UNKNOWN	FAM	NFQ-MGB	21.4226	22.0793	0.970015				TRUE	0.334643	TRUE	3	15		Y	N
E10	PBS-PE	icaA	UNKNOWN	FAM	NFQ-MGB	21.622	22.0793	0.970015				TRUE	0.334643	TRUE	3	16		Y	N
E11	PBS-PE	icaA	UNKNOWN	FAM	NFQ-MGB	23.1935	22.0793	0.970015				TRUE	0.334643	TRUE	3	17		Y	N
E12	NC	icaA	UNKNOWN	FAM	NFQ-MGB							TRUE	0.334643	TRUE	3	17		N	N
F1	PBS-TA	icaB	UNKNOWN	FAM	NFQ-MGB	19.9023	21.2238	1.12926				TRUE	0.149324	TRUE	3	15		Y	N
F2	PBS-TA	icaB	UNKNOWN	FAM	NFQ-MGB	21.0789	21.2238	1.12926				TRUE	0.149324	TRUE	3	16		Y	N
F3	PBS-TA	icaB	UNKNOWN	FAM	NFQ-MGB	21.2558	21.2238	1.12926				TRUE	0.149324	TRUE	3	17		Y	N
F4	PBS-TA	icaB	UNKNOWN	FAM	NFQ-MGB	22.6581	21.2238	1.12926				TRUE	0.149324	TRUE	3	18		Y	N
F5	PBS-CMM	icaB	UNKNOWN	FAM	NFQ-MGB	22.7155	22.3236	0.837763				TRUE	0.149324	TRUE	3	18		Y	N
F6	PBS-CMM	icaB	UNKNOWN	FAM	NFQ-MGB	23.1854	22.3236	0.837763				TRUE	0.149324	TRUE	3	18		Y	N
F7	PBS-CMM	icaB	UNKNOWN	FAM	NFQ-MGB	21.2367	22.3236	0.837763				TRUE	0.149324	TRUE	3	17		Y	N
F8	PBS-CMM	icaB	UNKNOWN	FAM	NFQ-MGB	22.1566	22.3236	0.837763				TRUE	0.149324	TRUE	3	17		Y	N
F9	PBS-PE	icaB	UNKNOWN	FAM	NFQ-MGB	22.3965	23.0174	0.69151				TRUE	0.149324	TRUE	3	18		Y	N
F10	PBS-PE	icaB	UNKNOWN	FAM	NFQ-MGB	22.893	23.0174	0.69151				TRUE	0.149324	TRUE	3	18		Y	N
F11	PBS-PE	icaB	UNKNOWN	FAM	NFQ-MGB	23.7627	23.0174	0.69151				TRUE	0.149324	TRUE	3	19		Y	N
F12	NC	icaB	UNKNOWN	FAM	NFQ-MGB							TRUE	0.149324	TRUE	3	19		N	N
G1	PBS-TA	icaD	UNKNOWN	FAM	NFQ-MGB	21.4158	21.6548	0.996393				TRUE	0.250166	TRUE	3	16		Y	N
G2	PBS-TA	icaD	UNKNOWN	FAM	NFQ-MGB	20.7612	21.6548	0.996393				TRUE	0.250166	TRUE	3	15		Y	N
G3	PBS-TA	icaD	UNKNOWN	FAM	NFQ-MGB	21.3603	21.6548	0.996393				TRUE	0.250166	TRUE	3	16		Y	N
G4	PBS-TA	icaD	UNKNOWN	FAM	NFQ-MGB	23.0817	21.6548	0.996393				TRUE	0.250166	TRUE	3	18		Y	N
G5	PBS-CMM	icaD	UNKNOWN	FAM	NFQ-MGB	22.9452	22.6693	0.74845				TRUE	0.250166	TRUE	3	17		Y	N
G6	PBS-CMM	icaD	UNKNOWN	FAM	NFQ-MGB	23.2105	22.6693	0.74845				TRUE	0.250166	TRUE	3	18		Y	N
G7	PBS-CMM	icaD	UNKNOWN	FAM	NFQ-MGB	21.5616	22.6693	0.74845				TRUE	0.250166	TRUE	3	16		Y	N
G8	PBS-CMM	icaD	UNKNOWN	FAM	NFQ-MGB	22.9599	22.6693	0.74845				TRUE	0.250166	TRUE	3	17		Y	N
G9	PBS-PE	icaD	UNKNOWN	FAM	NFQ-MGB	22.0932	22.8352	0.654154				TRUE	0.250166	TRUE	3	16		Y	N
G10	PBS-PE	icaD	UNKNOWN	FAM	NFQ-MGB	23.0835	22.8352	0.654154				TRUE	0.250166	TRUE	3	17		Y	N
G11	PBS-PE	icaD	UNKNOWN	FAM	NFQ-MGB	23.3288	22.8352	0.654154				TRUE	0.250166	TRUE	3	18		Y	N
G12	NC	icaD	UNKNOWN	FAM	NFQ-MGB							TRUE	0.250166	TRUE	3	19		N	N
H1	PBS-TA	16S	UNKNOWN	FAM	NFQ-MGB	11.3373	12.0281	0.754728				TRUE	0.281771	TRUE	3	5		Y	N
H2	PBS-TA	16S	UNKNOWN	FAM	NFQ-MGB	11.483	12.0281	0.754728				TRUE	0.281771	TRUE	3	5		Y	N
H3	PBS-TA	16S	UNKNOWN	FAM	NFQ-MGB	12.3541	12.0281	0.754728				TRUE	0.281771	TRUE	3	6		Y	N
H4	PBS-TA	16S	UNKNOWN	FAM	NFQ-MGB	12.9381	12.0281	0.754728				TRUE	0.281771	TRUE	3	7		Y	N
H5	PBS-CMM	16S	UNKNOWN	FAM	NFQ-MGB	12.6249	12.4234	0.277385				TRUE	0.281771	TRUE	3	7		N	N
H6	PBS-CMM	16S	UNKNOWN	FAM	NFQ-MGB	12.6113	12.4234	0.277385				TRUE	0.281771	TRUE	3	7		N	N
H7	PBS-CMM	16S	UNKNOWN	FAM	NFQ-MGB	12.0299	12.4234	0.277385				TRUE	0.281771	TRUE	3	6		N	N
H8	PBS-CMM	16S	UNKNOWN	FAM	NFQ-MGB	12.4276	12.4234	0.277385				TRUE	0.281771	TRUE	3	6		N	N
H9	PBS-PE	16S	UNKNOWN	FAM	NFQ-MGB	12.283	10.6791	1.39308				TRUE	0.281771	TRUE	3	6		Y	N
H10	PBS-PE	16S	UNKNOWN	FAM	NFQ-MGB	9.77099	10.6791	1.39308				TRUE	0.281771	TRUE	3	4		Y	N
H11	PBS-PE	16S	UNKNOWN	FAM	NFQ-MGB	9.98332	10.6791	1.39308				TRUE	0.281771	TRUE	3	4		Y	N
H12	NC	16S	UNKNOWN	FAM	NFQ-MGB							TRUE	0.281771	TRUE	3	4		N	N
