# Supplementary material for: The effect and mechanism of iodophors on the adhesion and virulence of Staphylococcus aureus biofilms attached to artificial joint materials
Source: J Orthop Surg Res. 2023 Oct 5;18:756. doi: 10.1186/s13018-023-04246-x (PMC10557172; doi:10.1186/s13018-023-04246-x)
Supplement: Supplementary file 2 — Additional file 2. Original SEM photo data. [file 13018_2023_4246_MOESM2_ESM.zip › Supplementary material/Viable cell count.xls]

## Sheet: Sheet1
24h	TA		CMM		polyethylene
	Iodophor	PBS	Iodophor	PBS	Iodophor	PBS
repeat1	30000000	4700000000	28000000	7200000000	55000000	9100000000
repeat2	27000000	4400000000	20000000	6000000000	46000000	8700000000
repeat3	22000000	4100000000	16000000	5500000000	40000000	8000000000
